# Supplementary material for: Microporous methacrylated glycol chitosan-montmorillonite nanocomposite hydrogel for bone tissue engineering
Source: Nat Commun. 2019 Aug 6;10:3523. doi: 10.1038/s41467-019-11511-3 (PMC6684526; doi:10.1038/s41467-019-11511-3)
Supplement: Supplementary file 3 — Source Data [file 41467_2019_11511_MOESM3_ESM.xlsx]

## Sheet: Figure 1B
	#1	#2	#3	#4	#5
0	12673.1	5554.22	7296.13	13054.9	3960.7
0.5	10768.2	9552.46	9409.68	10817.7	9002.51
1	17581.6	19915.3	17581.6	20010	16709
1.5	24462	28353.7	28449.3	24307.5	29869.1
2	34393.6	36534.3	36247.6	37147	34303.3
3	46375	46992.3	46138	45960.2	47043.2
4	59830.3	62617.6	58676.2	62857.1	57892.3

## Sheet: Figure 1C
water content	#1	#2	#3	#4	#5
0	96.6823	97.557	97.6744	97.8536	96.7556
0.5	97.3535	97.2545	97.1256	97.3566	97.1325
1	96.5355	96.3399	96.3501	96.5195	96.2975
1.5	95.678	95.8749	95.8839	95.9279	95.6967
2	94.5819	94.5636	94.9701	94.4789	94.9314
3	93.4704	93.1671	93.4873	93.1915	93.5584
4	92.9388	92.8289	93.7956	92.662	93.7135

## Sheet: Figure 1D
MeGC-Clay degradation
Dry weight
Day	0	0.015	0.03
0	106.601	96.1074	102.984
	102.141	113.557	99.9705
	89.2061	106.04	101.388
	89.2061	84.2953	95.1846
	112.846		96.2482
			104.225
1	85.1918	84.8322	98.1979
	121.766	91.2752	97.8434
	88.314	79.1946	98.7297
	92.7743	100.403	98.695
	86.5299	92.0805	97.8191
	88.76	121.611
		119.463
7	101.249	96.6443	104.934
	86.5299	102.819	94.8301
	103.479	81.3423	90.0443
	92.7743	104.651	84.3722
	57.0919	82.5524	104.579
	85.1918
	65.1204
	72.7029
14	70.4728	87.5168	90.7533
	82.5156	82.1477	93.2349
	78.9474	82.953	80.6499
	71.3649	95.5705	87.031
			109.719
			88.2718
			91.8168
			120.177
21	54.4157	86.9799	114.505
	47.2792	90.4698	89.3353
	49.0633	82.1477	93.5894
	42.8189	83.2215	105.643
	55.3078	82.6846	71.9645
	68.6887	81.8792	85.4357
	62.4442		88.2718
			95.7164
			83.3087
			83.3087
28	44.603	85.906	93.2349
	53.5236	94.4966	86.8538
	49.5094	86.9036	92.3486
	44.7458	98.7097	94.2685
	53.6782	84.9907	87.3563
35	53.5236	96.1074	87.74
	33.0062	82.953	95.3619
	53.947	77.2603	78.1684
	53.0983	99.8138	95.6952
	22.7496	91.5164	78.485
42	49.9554	91.5436	81.5362
	44.603	88.5906	96.9572
	40.5348	91.1546	81.0044
	41.2131	91.8934	95.5663
	49.6824	87.1534	77.4322

## Sheet: Figure 2
1.5	2	3	4
34.287	44.21	47.38	26.932
34.189	46.237	43.219	28.484
37.853	42.828	42.552	31.016
36.156	42.132	48.733	30.046
34.092	44.21	44.848	30.373

## Sheet: Figure 3
0	0.5	1	1.5	2	3	4
111.453	112.653	205.556	277.957	126.908	122.685	117.043
112.926	113.063	197.101	185.088	127.508	123.31	118.168
114.58	113.43	161.438	177.305	128.395	124.306	119.132
114.755	114.497	157.246	166.667	132.381	128.118	119.394
116.621	115.797	134.234	144.127	135.686	129.68	120.481
116.959	117.869	133.82	137.993	140.37	138.838	121.212

## Sheet: Figure 5B
ALP
0		1.5		3
2.62659	2.46453	4.38311	5.52994	3.52003	1.83364
2.53179	1.68643	3.80346	4.811	3.16789	2.52252
1.8531	1.8368	3.70179	4.77252	3.58783	2.93692
2.22796	2.89514	4.16692	5.13041	3.19117	4.20326
2.61634	1.95904	3.9383	5.32098	3.26297	3.18474
2.62642	3.35588	4.56671	5.42191	2.97394	4.34518

## Sheet: Figure 5C
Mineral
0		1.5		3
1	1.26802	1.28321	1.77873	1.22999	1.96866
1	1.21343	1.27628	2.12693	1.22622	1.72623
1	1.19088	1.36217	2.05953	1.22444	1.82066
1	1.22373	1.3021	1.87541	1.22389	2.4266
1	1.22619	1.257	1.85049	1.22604	1.91297
1	1.16	1.17368	1.87885	1.2246	1.85793

## Sheet: Figure 6
	OM	MMT 1.5%	MMT 3.0%
ALP	1	6.27667	3.13834
	1.21419	5.02805	3.41054
	1.04972	5.1337	3.27161
	1.0259	4.87101	3.34057
	1.0398	5.56598	3.33457
	1.19821	6.00145	3.14534
Runx 2	1	3.05252	2.21914
	0.97942	3.78423	2.44528
	1.39474	3.38698	2.63902
	1.24502	3.11444	2.62446
	0.900807	3.40645	2.28991
	1.22833	3.70283	2.38907
OCN	1	4.16986	2.05623
	0.939523	4.85678	2.67586
	1.05702	4.56305	2.44528
	1.00541	4.71806	2.20456
	1.04548	4.66556	2.68285
	0.945648	4.20608	2.28995

## Sheet: Figure 8B
BV/TV				Tb.N.				Relative bone growth surface area
Blank	MeGC	MeGC + 1.5%MMT		Blank	MeGC	MeGC + 1.5%MMT		Blank	MeGC	MeGC + 1.5%MMT
4.47931	12.792	58.7298		1.29176	2.1021	8.75767		13.4726	39.1692	60.3892
1.42286	13.4669	50.9873		0.37214	1.22331	6.00645		13.3048	33.8721	77.5381
7.52777	14.1718	45.6089		0.926525	1.13551	3.42267		7.43165	47.848	58.0215
8.80653	18.4875	41.7108		1.49925	2.02075	6.43313		11.8444	34.8955	74.7634
10.1285	17.6688	40.2602		0.67863	1.1997	5.91537		5.19924	38.831	73.7245
10.422	21.1035	35.6922		0.82976	1.40474	6.8242		12.7412	35.4679	66.8105

## Sheet: Figure S1
Temp	MMT0	MMT0.5	MMT1	MMT1.5	MMT2	MMT3	MMT4	MMT only
50	100	100	100	100	100	100	100	100
50.5	99.9715	99.9497	99.9566	99.9677	99.9724	99.9543	99.9778	99.9971
51	99.9439	99.8958	99.9177	99.9325	99.941	99.9108	99.9536	99.9942
51.5	99.9061	99.8437	99.874	99.8986	99.9087	99.8656	99.9303	99.9914
52	99.8734	99.794	99.8337	99.8713	99.886	99.821	99.9069	99.9887
52.5	99.8428	99.7429	99.7833	99.8359	99.8583	99.7773	99.8776	99.9857
53	99.8217	99.6957	99.734	99.805	99.8327	99.7343	99.8543	99.9828
53.5	99.7994	99.6533	99.689	99.7757	99.8086	99.6919	99.8277	99.9797
54	99.7795	99.6036	99.6536	99.7479	99.7845	99.6507	99.7992	99.9766
54.5	99.754	99.5533	99.646	99.7197	99.7577	99.614	99.7717	99.9736
55	99.7302	99.5048	99.673	99.6968	99.7328	99.5775	99.7487	99.9707
55.5	99.7039	99.4557	99.7005	99.672	99.709	99.5441	99.7239	99.9679
56	99.6737	99.4048	99.7129	99.6454	99.683	99.5172	99.7024	99.965
56.5	99.644	99.3589	99.7038	99.6188	99.6588	99.4942	99.6841	99.962
57	99.6185	99.3143	99.6507	99.5865	99.6338	99.4675	99.6602	99.9591
57.5	99.5968	99.2665	99.562	99.5584	99.608	99.4389	99.6373	99.9561
58	99.5835	99.219	99.4732	99.5309	99.5809	99.4054	99.6152	99.9533
58.5	99.611	99.1771	99.4018	99.5045	99.5569	99.3657	99.5929	99.9507
59	99.6691	99.1297	99.3284	99.4785	99.5348	99.3243	99.5699	99.948
59.5	99.7256	99.0814	99.2831	99.4552	99.512	99.2784	99.5455	99.9453
60	99.7716	99.0372	99.2336	99.4265	99.4818	99.2353	99.524	99.9425
60.5	99.7905	98.9916	99.1977	99.3989	99.4551	99.1969	99.4995	99.9393
61	99.757	98.9415	99.1628	99.3706	99.4342	99.1596	99.4789	99.9359
61.5	99.6876	98.8943	99.137	99.3384	99.4098	99.1213	99.4612	99.9326
62	99.6126	98.8533	99.1021	99.3078	99.388	99.087	99.4559	99.9292
62.5	99.5338	98.8042	99.0724	99.2781	99.3707	99.0528	99.4507	99.926
63	99.4641	98.7579	99.0404	99.2482	99.354	99.0215	99.4427	99.9228
63.5	99.4084	98.7039	99.0159	99.2196	99.3413	98.99	99.434	99.9196
64	99.3676	98.6508	98.9856	99.1944	99.3247	98.9545	99.4074	99.9163
64.5	99.3191	98.594	98.9567	99.1645	99.3103	98.9214	99.3751	99.913
65	99.2918	98.5444	98.928	99.1349	99.2942	98.8894	99.3313	99.9097
65.5	99.2705	98.4917	98.9018	99.1018	99.2788	98.8543	99.2876	99.9065
66	99.258	98.4487	98.8718	99.0717	99.2579	98.8205	99.2439	99.9033
66.5	99.2416	98.4072	98.8424	99.0424	99.2307	98.7914	99.2067	99.9
67	99.2379	98.3621	98.8054	99.0155	99.2077	98.7567	99.1781	99.8968
67.5	99.2211	98.309	98.7754	98.9875	99.1803	98.7211	99.1459	99.8935
68	99.2068	98.2645	98.7458	98.9633	99.1495	98.6851	99.1129	99.8901
68.5	99.1814	98.21	98.7203	98.9325	99.1256	98.6463	99.0874	99.8867
69	99.1531	98.1598	98.6952	98.9002	99.1017	98.615	99.0579	99.8834
69.5	99.1197	98.1099	98.6739	98.8677	99.0774	98.5967	99.0276	99.88
70	99.0958	98.0656	98.6502	98.8404	99.056	98.5828	98.9959	99.8766
70.5	99.0659	98.0164	98.6234	98.8128	99.0309	98.5707	98.9716	99.8733
71	99.0397	97.9743	98.5971	98.7866	99.0075	98.5567	98.9513	99.8699
71.5	99.0154	97.9319	98.5663	98.7562	98.9851	98.5319	98.9295	99.8664
72	98.9965	97.883	98.5325	98.7259	98.9624	98.4945	98.9061	99.8628
72.5	98.9718	97.8367	98.5023	98.6955	98.9396	98.4516	98.8866	99.8593
73	98.9577	97.7934	98.473	98.6639	98.9202	98.4032	98.8649	99.8556
73.5	98.9392	97.7451	98.4437	98.632	98.8977	98.3637	98.8374	99.8521
74	98.9266	97.6913	98.4162	98.6084	98.8786	98.3249	98.8099	99.8485
74.5	98.9042	97.6495	98.3856	98.5907	98.8552	98.2916	98.7907	99.8451
75	98.8835	97.6036	98.3595	98.5685	98.8351	98.2551	98.765	99.8415
75.5	98.856	97.5502	98.3369	98.5437	98.8181	98.2251	98.7393	99.8378
76	98.8359	97.5061	98.3075	98.5224	98.7948	98.1908	98.7141	99.8341
76.5	98.8134	97.4596	98.2811	98.4967	98.769	98.1589	98.6872	99.8303
77	98.8027	97.4117	98.2549	98.4651	98.7429	98.1259	98.659	99.8266
77.5	98.7844	97.3618	98.2261	98.4323	98.7222	98.0959	98.6283	99.8228
78	98.7708	97.3133	98.2075	98.3987	98.6965	98.0669	98.6032	99.8191
78.5	98.7561	97.2653	98.1867	98.3672	98.6753	98.038	98.5792	99.8153
79	98.7382	97.2168	98.1616	98.3341	98.658	98.01	98.5568	99.8115
79.5	98.7183	97.169	98.1401	98.3024	98.6362	97.9756	98.5308	99.8076
80	98.7068	97.1213	98.1157	98.274	98.6181	97.9437	98.5116	99.8036
80.5	98.6879	97.0787	98.0867	98.2521	98.6002	97.9098	98.4876	99.7996
81	98.6777	97.0304	98.0484	98.2258	98.5795	97.8758	98.4555	99.7954
81.5	98.6674	96.9841	98.0247	98.204	98.5613	97.8405	98.4321	99.7912
82	98.659	96.9366	98.0051	98.1754	98.5418	97.8147	98.4037	99.787
82.5	98.6465	96.8861	97.9798	98.1438	98.5158	97.788	98.3743	99.7828
83	98.6371	96.8317	97.9589	98.1074	98.4946	97.7587	98.3436	99.7786
83.5	98.628	96.7862	97.9388	98.0697	98.4736	97.731	98.3172	99.7744
84	98.6154	96.7405	97.9165	98.0286	98.4498	97.7035	98.2889	99.7702
84.5	98.5925	96.6937	97.8951	97.9914	98.432	97.671	98.2628	99.7661
85	98.5844	96.6486	97.873	97.954	98.4125	97.6402	98.2349	99.7619
85.5	98.5681	96.6066	97.8484	97.9134	98.3951	97.6096	98.2085	99.7577
86	98.5466	96.554	97.8226	97.8736	98.3769	97.5792	98.1775	99.7534
86.5	98.5275	96.5127	97.797	97.8365	98.3577	97.5455	98.1487	99.7492
87	98.51	96.4587	97.7782	97.8008	98.3367	97.514	98.1236	99.7449
87.5	98.4883	96.4171	97.7516	97.7661	98.3174	97.478	98.094	99.7405
88	98.4857	96.376	97.7324	97.7376	98.2881	97.447	98.0692	99.7362
88.5	98.4737	96.3328	97.7165	97.7086	98.2605	97.4136	98.0454	99.7319
89	98.461	96.2809	97.6939	97.6768	98.2367	97.3824	98.0227	99.7277
89.5	98.459	96.2415	97.6733	97.6472	98.2112	97.3477	97.9958	99.7234
90	98.4511	96.1934	97.65	97.6159	98.186	97.3163	97.9707	99.719
90.5	98.4335	96.145	97.6273	97.584	98.1633	97.2826	97.9404	99.7144
91	98.4248	96.1007	97.6034	97.5537	98.1384	97.2443	97.9101	99.7096
91.5	98.4218	96.0579	97.5806	97.5257	98.1174	97.2097	97.8781	99.7046
92	98.4132	96.0154	97.5574	97.4915	98.0963	97.1753	97.8458	99.6995
92.5	98.4097	95.9736	97.5395	97.4609	98.0689	97.142	97.8123	99.6942
93	98.4053	95.9358	97.5135	97.4279	98.0455	97.1066	97.779	99.6889
93.5	98.3971	95.8939	97.491	97.3956	98.0197	97.0777	97.7465	99.6836
94	98.3888	95.8489	97.4705	97.3642	97.9965	97.0456	97.7145	99.6783
94.5	98.383	95.8032	97.4476	97.3335	97.9724	97.013	97.6815	99.673
95	98.3627	95.7586	97.4253	97.3026	97.9561	96.9793	97.6527	99.6677
95.5	98.3535	95.7057	97.4011	97.2712	97.9319	96.944	97.6211	99.6625
96	98.3494	95.6544	97.3802	97.2367	97.9105	96.9073	97.5926	99.6572
96.5	98.3348	95.6136	97.3551	97.2004	97.892	96.8717	97.5596	99.6518
97	98.3239	95.5697	97.3327	97.1677	97.8716	96.8381	97.5295	99.6465
97.5	98.3171	95.5276	97.3097	97.1296	97.8493	96.8042	97.4972	99.6411
98	98.3058	95.492	97.2917	97.0946	97.8329	96.7706	97.4673	99.6357
98.5	98.2962	95.453	97.2678	97.0651	97.8182	96.7364	97.4327	99.6301
99	98.2901	95.4066	97.2472	97.0329	97.8076	96.6994	97.401	99.6247
99.5	98.2775	95.3638	97.2241	96.9986	97.7985	96.6636	97.3663	99.619
100	98.2775	95.3261	97.2009	96.9694	97.7829	96.6235	97.3323	99.6134
100.5	98.2724	95.28	97.1744	96.938	97.7651	96.584	97.298	99.6076
101	98.2666	95.2426	97.1536	96.9016	97.7383	96.5421	97.2653	99.6017
101.5	98.2608	95.2051	97.1318	96.8623	97.706	96.5018	97.2349	99.5958
102	98.2612	95.1626	97.1103	96.8243	97.6703	96.4604	97.2027	99.5898
102.5	98.2457	95.118	97.0915	96.7881	97.6372	96.4222	97.172	99.5838
103	98.2332	95.0743	97.069	96.7539	97.6121	96.3816	97.1402	99.5776
103.5	98.2298	95.0279	97.0486	96.7154	97.5864	96.3435	97.1037	99.5714
104	98.2268	94.9858	97.0277	96.6852	97.5623	96.3034	97.0686	99.565
104.5	98.2196	94.9484	97.0066	96.6551	97.539	96.263	97.0336	99.5585
105	98.2298	94.9092	96.9822	96.6209	97.5209	96.2224	96.9954	99.552
105.5	98.2385	94.8717	96.9626	96.5851	97.4952	96.1834	96.9589	99.5453
106	98.231	94.8416	96.9388	96.5493	97.4744	96.1407	96.9271	99.5387
106.5	98.2351	94.8078	96.914	96.5127	97.4536	96.1001	96.891	99.5318
107	98.2389	94.773	96.8953	96.4743	97.4326	96.0592	96.8582	99.5249
107.5	98.2419	94.7372	96.8714	96.4368	97.4153	96.0161	96.8247	99.5177
108	98.2495	94.6972	96.848	96.3955	97.3989	95.9763	96.792	99.5106
108.5	98.2598	94.6546	96.8275	96.3623	97.3842	95.936	96.7596	99.5033
109	98.2632	94.6115	96.8082	96.3282	97.3674	95.8954	96.7253	99.4962
109.5	98.2757	94.5706	96.7845	96.2977	97.3484	95.8532	96.6913	99.4889
110	98.2712	94.5254	96.7653	96.2699	97.3244	95.8108	96.6592	99.4815
110.5	98.2628	94.4853	96.7464	96.2419	97.3029	95.7658	96.6266	99.4743
111	98.2624	94.448	96.7284	96.207	97.2782	95.7247	96.5888	99.4667
111.5	98.265	94.4095	96.71	96.1712	97.2539	95.6814	96.5529	99.4591
112	98.2658	94.3741	96.695	96.1325	97.2322	95.6384	96.5165	99.4513
112.5	98.2742	94.3372	96.6827	96.0905	97.2113	95.5941	96.4773	99.4436
113	98.2871	94.3055	96.6694	96.0512	97.1892	95.55	96.4412	99.4355
113.5	98.2841	94.27	96.6512	96.0178	97.1661	95.5011	96.4061	99.4275
114	98.2825	94.2366	96.6354	95.9851	97.1455	95.4558	96.3737	99.4194
114.5	98.2803	94.1981	96.6117	95.9517	97.1301	95.408	96.3382	99.4113
115	98.2807	94.1696	96.5874	95.9174	97.1102	95.363	96.3066	99.403
115.5	98.2734	94.141	96.562	95.8826	97.0921	95.315	96.2702	99.3948
116	98.2817	94.1098	96.5385	95.8517	97.078	95.2693	96.2373	99.3864
116.5	98.2859	94.0805	96.5113	95.8156	97.0637	95.2196	96.2032	99.3778
117	98.2871	94.0505	96.4906	95.7858	97.0475	95.1784	96.1718	99.369
117.5	98.2893	94.0205	96.4725	95.7553	97.0378	95.1335	96.1399	99.3601
118	98.2891	93.9883	96.4548	95.7231	97.0251	95.0919	96.1101	99.3511
118.5	98.2845	93.9539	96.4366	95.6826	97.0138	95.0548	96.0773	99.3418
119	98.2787	93.9253	96.4158	95.6439	97.002	95.0208	96.0448	99.3326
119.5	98.2775	93.8952	96.4028	95.6	96.9865	94.9775	96.0141	99.3231
120	98.2704	93.8646	96.3834	95.5593	96.9713	94.9357	95.9798	99.3135
120.5	98.27	93.8325	96.3665	95.5217	96.9574	94.8948	95.9475	99.3039
121	98.2674	93.8114	96.3514	95.4857	96.9405	94.8536	95.9146	99.2941
121.5	98.2624	93.7795	96.3442	95.4494	96.9233	94.8114	95.8832	99.2844
122	98.264	93.7571	96.3327	95.4136	96.9003	94.7716	95.8496	99.2745
122.5	98.2716	93.736	96.327	95.3768	96.8783	94.7295	95.8191	99.2645
123	98.2813	93.7167	96.3257	95.3383	96.8553	94.6914	95.7867	99.2543
123.5	98.2891	93.6897	96.324	95.3028	96.8312	94.6525	95.7576	99.2442
124	98.2988	93.677	96.3196	95.2737	96.8102	94.6148	95.7265	99.2338
124.5	98.2925	93.6585	96.3113	95.2438	96.7939	94.5774	95.6959	99.2234
125	98.2939	93.6354	96.2955	95.2158	96.7761	94.5472	95.6671	99.213
125.5	98.2942	93.6161	96.2769	95.1904	96.7609	94.5126	95.6397	99.2021
126	98.2976	93.597	96.2505	95.1647	96.7448	94.4732	95.6123	99.1914
126.5	98.3046	93.5666	96.2245	95.1341	96.7266	94.438	95.5844	99.1804
127	98.3173	93.5474	96.2003	95.1045	96.7101	94.4026	95.5599	99.1695
127.5	98.3213	93.5261	96.177	95.0747	96.6974	94.3649	95.5329	99.1581
128	98.3344	93.5018	96.1496	95.0485	96.6818	94.3285	95.5028	99.1471
128.5	98.3482	93.4859	96.1338	95.0193	96.6711	94.2967	95.4739	99.1354
129	98.3583	93.4728	96.116	94.994	96.6611	94.2605	95.4466	99.1237
129.5	98.3699	93.4503	96.0985	94.9697	96.6519	94.2274	95.4163	99.1115
130	98.3794	93.4381	96.0876	94.9435	96.64	94.1982	95.3905	99.0993
130.5	98.3675	93.4279	96.0827	94.914	96.6285	94.1652	95.3653	99.0868
131	98.3557	93.4117	96.0686	94.8881	96.615	94.1364	95.3388	99.0742
131.5	98.3535	93.3976	96.0619	94.8608	96.6033	94.1076	95.3128	99.0616
132	98.3448	93.3886	96.0518	94.8345	96.5913	94.0781	95.289	99.0488
132.5	98.338	93.368	96.0394	94.8135	96.5785	94.0499	95.26	99.0361
133	98.3414	93.3519	96.0257	94.7906	96.5685	94.0214	95.2347	99.0231
133.5	98.342	93.3397	96.0194	94.7698	96.5548	93.9934	95.2098	99.01
134	98.3376	93.329	96.0118	94.7463	96.5436	93.968	95.1846	98.9965
134.5	98.3388	93.3188	96.0099	94.7269	96.5295	93.9428	95.1556	98.983
135	98.3436	93.3171	96.0043	94.7037	96.5156	93.9184	95.1334	98.9694
135.5	98.3398	93.3119	95.9981	94.6816	96.5008	93.8988	95.1105	98.9557
136	98.3472	93.3064	95.9877	94.6593	96.4932	93.8769	95.09	98.9419
136.5	98.3543	93.3024	95.9769	94.6415	96.4799	93.8563	95.068	98.9279
137	98.3516	93.2934	95.9643	94.6221	96.4696	93.8381	95.0487	98.9137
137.5	98.35	93.2845	95.9532	94.6075	96.4579	93.8187	95.0258	98.8992
138	98.3561	93.2732	95.9424	94.5943	96.4488	93.8018	95.0054	98.8844
138.5	98.3569	93.2661	95.9341	94.5795	96.4394	93.7858	94.9832	98.8695
139	98.3565	93.2481	95.9253	94.5646	96.4304	93.7673	94.9657	98.8544
139.5	98.3573	93.2399	95.9128	94.5456	96.4238	93.748	94.9481	98.8394
140	98.3543	93.2308	95.9034	94.5301	96.4174	93.7275	94.9313	98.8244
140.5	98.3575	93.2248	95.8971	94.5137	96.4063	93.7082	94.9128	98.8096
141	98.3575	93.2104	95.892	94.5049	96.396	93.6909	94.8979	98.7946
141.5	98.3561	93.2108	95.8852	94.4976	96.3899	93.6739	94.877	98.7793
142	98.3645	93.2033	95.8827	94.4892	96.3798	93.6565	94.8603	98.7635
142.5	98.3746	93.1965	95.8802	94.4775	96.3706	93.6384	94.8441	98.7473
143	98.3812	93.1896	95.87	94.4688	96.3613	93.6215	94.8281	98.7306
143.5	98.3902	93.1878	95.864	94.4575	96.3518	93.6028	94.8107	98.7137
144	98.4059	93.1844	95.8609	94.4432	96.338	93.5858	94.7986	98.6965
144.5	98.4252	93.1776	95.8591	94.4329	96.3282	93.5726	94.7812	98.6794
145	98.4379	93.1721	95.8627	94.4329	96.3218	93.5605	94.7652	98.662
145.5	98.4495	93.1677	95.8661	94.4253	96.3183	93.5491	94.7493	98.6447
146	98.4503	93.1581	95.8609	94.4102	96.3099	93.538	94.7329	98.6272
146.5	98.4463	93.1452	95.8525	94.3974	96.3025	93.5264	94.7166	98.6094
147	98.4359	93.1437	95.8447	94.3889	96.2939	93.5137	94.7032	98.5917
147.5	98.4218	93.1408	95.8346	94.3758	96.2849	93.5018	94.6888	98.5737
148	98.4097	93.1384	95.8334	94.3635	96.2759	93.4897	94.6745	98.5555
148.5	98.4061	93.1369	95.8332	94.3578	96.2668	93.4768	94.6609	98.5371
149	98.4005	93.1391	95.8359	94.352	96.261	93.4615	94.6466	98.5188
149.5	98.3969	93.1295	95.8343	94.3394	96.258	93.4489	94.6338	98.5
150	98.3979	93.1226	95.825	94.3293	96.2531	93.4342	94.6206	98.4813
150.5	98.3945	93.1085	95.8136	94.3185	96.2525	93.4161	94.6078	98.4627
151	98.3929	93.1111	95.8046	94.3067	96.2525	93.4018	94.5924	98.4437
151.5	98.3902	93.1089	95.7868	94.296	96.2507	93.3915	94.5805	98.4245
152	98.3882	93.1142	95.7737	94.2868	96.2466	93.3787	94.5689	98.4049
152.5	98.3892	93.1134	95.7664	94.2782	96.2407	93.3683	94.5547	98.3851
153	98.3953	93.1206	95.7584	94.2693	96.2289	93.3614	94.5411	98.3646
153.5	98.3997	93.1118	95.7516	94.2615	96.2213	93.3522	94.5325	98.3441
154	98.4005	93.1043	95.7492	94.2524	96.2121	93.3416	94.5215	98.3231
154.5	98.4041	93.0934	95.7487	94.2466	96.2013	93.3295	94.5113	98.3021
155	98.4105	93.0883	95.744	94.241	96.1967	93.3198	94.5042	98.2809
155.5	98.4128	93.0824	95.7375	94.236	96.1911	93.3084	94.4939	98.2595
156	98.4124	93.0824	95.7339	94.2278	96.1854	93.2968	94.4825	98.2381
156.5	98.4168	93.0826	95.729	94.2234	96.182	93.2892	94.4728	98.2164
157	98.4208	93.0821	95.7215	94.2212	96.1766	93.2821	94.4629	98.1949
157.5	98.4148	93.0814	95.7215	94.2128	96.1706	93.2745	94.4516	98.1728
158	98.418	93.0818	95.7262	94.2069	96.1681	93.2635	94.4434	98.1508
158.5	98.4188	93.0828	95.7293	94.2059	96.1624	93.2512	94.4323	98.1284
159	98.42	93.0796	95.7368	94.2045	96.1513	93.2357	94.4201	98.1061
159.5	98.4124	93.0798	95.7376	94.1979	96.1443	93.2241	94.4046	98.0833
160	98.4172	93.0763	95.7365	94.1999	96.1343	93.2126	94.3911	98.0606
160.5	98.4121	93.071	95.7298	94.198	96.1252	93.2014	94.3774	98.0375
161	98.4097	93.0608	95.7215	94.1948	96.1163	93.1916	94.3653	98.0141
161.5	98.4117	93.0541	95.7077	94.19	96.1139	93.1859	94.3518	97.9906
162	98.4204	93.0484	95.701	94.1855	96.1104	93.1772	94.3434	97.9667
162.5	98.4244	93.0452	95.6879	94.1764	96.1092	93.1679	94.3347	97.943
163	98.4355	93.0464	95.6799	94.1714	96.1045	93.162	94.3278	97.9188
163.5	98.4475	93.0458	95.6722	94.1685	96.1045	93.1553	94.3216	97.8948
164	98.457	93.0478	95.6698	94.1639	96.1012	93.1439	94.3145	97.8702
164.5	98.4606	93.0497	95.6677	94.1592	96.1004	93.1357	94.3053	97.8458
165	98.4582	93.0512	95.6677	94.1587	96.1007	93.1251	94.2959	97.8208
165.5	98.4538	93.046	95.6621	94.1574	96.1006	93.1164	94.2833	97.7958
166	98.4435	93.0499	95.6623	94.1504	96.0954	93.1102	94.2703	97.7705
166.5	98.4399	93.0478	95.6607	94.1476	96.0902	93.1069	94.2574	97.7451
167	98.4387	93.042	95.6579	94.1479	96.079	93.1007	94.2453	97.7194
167.5	98.4403	93.0382	95.6544	94.1468	96.0683	93.0956	94.2304	97.6935
168	98.4385	93.0311	95.6533	94.1455	96.0574	93.0905	94.2197	97.6676
168.5	98.4471	93.0273	95.6455	94.1462	96.0454	93.0801	94.208	97.6414
169	98.4495	93.0259	95.6366	94.1415	96.0354	93.0707	94.1999	97.6151
169.5	98.4538	93.0275	95.6275	94.1358	96.0293	93.0625	94.1916	97.5884
170	98.4632	93.0257	95.6224	94.1289	96.0243	93.0574	94.1853	97.5618
170.5	98.4678	93.0327	95.6162	94.1199	96.0247	93.0487	94.177	97.5349
171	98.4598	93.0261	95.6138	94.1124	96.0222	93.0437	94.1698	97.5079
171.5	98.463	93.0243	95.6125	94.1068	96.0224	93.0395	94.1609	97.481
172	98.4602	93.0215	95.6144	94.1013	96.0213	93.0345	94.1488	97.4539
172.5	98.4503	93.0213	95.6126	94.0973	96.0183	93.0303	94.1375	97.427
173	98.4499	93.016	95.6151	94.0919	96.0134	93.0259	94.1278	97.3995
173.5	98.4515	93.0122	95.6115	94.0862	96.012	93.0254	94.1175	97.3723
174	98.4431	93.0089	95.6108	94.0799	96.0097	93.0213	94.108	97.3446
174.5	98.4407	93.006	95.6084	94.0745	96.0079	93.0146	94.0977	97.3169
175	98.4411	93.0034	95.6076	94.0701	96.0052	93.0048	94.0898	97.2889
175.5	98.4375	93.0012	95.6037	94.0691	96.0002	92.9953	94.079	97.2611
176	98.4419	93.0036	95.6035	94.0682	96	92.9834	94.0703	97.233
176.5	98.4483	92.9989	95.5994	94.0677	95.9974	92.973	94.0594	97.2049
177	98.4507	92.9969	95.5965	94.0624	95.9942	92.9659	94.0517	97.1767
177.5	98.4626	92.9931	95.5922	94.0586	95.989	92.9571	94.0414	97.1483
178	98.4686	92.9903	95.5843	94.0555	95.9833	92.9503	94.0345	97.1199
178.5	98.471	92.9871	95.5809	94.0546	95.9747	92.942	94.0256	97.0909
179	98.4666	92.9869	95.5759	94.0536	95.965	92.9387	94.0187	97.0624
179.5	98.4614	92.9861	95.5709	94.055	95.956	92.9333	94.0101	97.0334
180	98.4518	92.9849	95.5701	94.0557	95.9499	92.9297	94.0038	97.0046
180.5	98.4479	92.9845	95.5722	94.0547	95.9449	92.928	93.9941	96.9756
181	98.4471	92.9837	95.5678	94.0502	95.9408	92.9228	93.9846	96.9468
181.5	98.4503	92.9889	95.5626	94.0485	95.9377	92.9137	93.9768	96.9177
182	98.4546	92.9847	95.56	94.0485	95.9345	92.9093	93.9703	96.8885
182.5	98.4606	92.9768	95.5555	94.0454	95.9313	92.9071	93.9613	96.8595
183	98.4682	92.9734	95.5573	94.0423	95.9259	92.9037	93.9524	96.8301
183.5	98.4686	92.9754	95.5618	94.0436	95.9214	92.9044	93.9474	96.801
184	98.4702	92.9679	95.5706	94.0426	95.9164	92.9034	93.9395	96.7718
184.5	98.4773	92.9702	95.5743	94.0407	95.911	92.9001	93.9306	96.7427
185	98.4678	92.9763	95.5793	94.0383	95.9046	92.8948	93.9228	96.7136
185.5	98.4606	92.9799	95.5756	94.0367	95.9016	92.8857	93.918	96.6844
186	98.4582	92.9728	95.5703	94.0316	95.8961	92.8798	93.9102	96.6553
186.5	98.4443	92.9702	95.5668	94.0286	95.8934	92.8716	93.9059	96.6262
187	98.4296	92.9672	95.5668	94.0246	95.8906	92.8636	93.8993	96.5972
187.5	98.4268	92.9609	95.5595	94.0229	95.8863	92.8571	93.8945	96.5679
188	98.4218	92.9557	95.5622	94.0215	95.8838	92.8523	93.8907	96.5391
188.5	98.4218	92.9542	95.5673	94.0192	95.8797	92.8458	93.8847	96.5099
189	98.4268	92.9529	95.5709	94.014	95.8733	92.8426	93.8772	96.481
189.5	98.4252	92.9489	95.5692	94.0112	95.8699	92.8366	93.8719	96.4519
190	98.4264	92.9511	95.5748	94.0089	95.8702	92.8342	93.8673	96.4231
190.5	98.428	92.946	95.5719	94.0047	95.8686	92.8307	93.8615	96.3942
191	98.4224	92.944	95.5656	94.0036	95.8681	92.825	93.8556	96.3654
191.5	98.4212	92.9436	95.5602	94.0016	95.8692	92.8194	93.8529	96.3368
192	98.4276	92.9412	95.5498	94.0022	95.8655	92.82	93.85	96.3082
192.5	98.432	92.9347	95.5413	94.0026	95.8607	92.8142	93.8429	96.2798
193	98.4284	92.936	95.5366	94.0017	95.8535	92.809	93.8347	96.2511
193.5	98.432	92.9354	95.5323	93.9979	95.8489	92.8078	93.829	96.2227
194	98.4323	92.9344	95.5257	93.9982	95.8412	92.8036	93.8196	96.1941
194.5	98.418	92.9289	95.5234	93.9956	95.838	92.7958	93.8117	96.166
195	98.4045	92.9285	95.5193	93.9911	95.8336	92.7888	93.8066	96.1377
195.5	98.4055	92.9307	95.5113	93.9903	95.8316	92.7852	93.8023	96.1098
196	98.3929	92.9271	95.5012	93.9891	95.8268	92.7776	93.7967	96.0819
196.5	98.3838	92.9265	95.496	93.9868	95.8243	92.7741	93.793	96.0541
197	98.3888	92.9285	95.4942	93.9835	95.8214	92.769	93.7896	96.0265
197.5	98.3914	92.9211	95.4873	93.98	95.8141	92.7685	93.7843	95.9987
198	98.3874	92.909	95.4861	93.9756	95.8074	92.7643	93.7787	95.9715
198.5	98.391	92.9043	95.4865	93.9713	95.8049	92.7605	93.7743	95.9441
199	98.3949	92.893	95.4888	93.9668	95.8	92.7547	93.7668	95.9171
199.5	98.3945	92.8887	95.485	93.9637	95.7944	92.7515	93.759	95.8898
200	98.3933	92.8911	95.489	93.9625	95.7948	92.7448	93.7558	95.8627
200.5	98.3846	92.8943	95.4854	93.9628	95.7916	92.7403	93.751	95.8356
201	98.3762	92.8945	95.4847	93.9618	95.7883	92.734	93.7449	95.8087
201.5	98.3623	92.895	95.4785	93.962	95.787	92.7348	93.7418	95.7821
202	98.3531	92.8921	95.4746	93.9599	95.7879	92.7292	93.7381	95.7555
202.5	98.3478	92.8935	95.4669	93.9588	95.7854	92.725	93.7336	95.7294
203	98.3486	92.8865	95.4612	93.9567	95.7882	92.7212	93.729	95.703
203.5	98.3508	92.8837	95.4558	93.958	95.7893	92.7215	93.7264	95.6772
204	98.3496	92.8833	95.453	93.9576	95.7888	92.7153	93.7223	95.6511
204.5	98.3524	92.8806	95.4509	93.9588	95.7859	92.7164	93.7175	95.6253
205	98.346	92.8714	95.4491	93.9564	95.7868	92.7147	93.71	95.5995
205.5	98.3432	92.8712	95.4543	93.9557	95.7828	92.7119	93.7047	95.574
206	98.3305	92.8682	95.454	93.9551	95.7769	92.7097	93.698	95.5484
206.5	98.3235	92.8637	95.4541	93.9536	95.7754	92.7058	93.6898	95.5229
207	98.3126	92.864	95.457	93.9518	95.7733	92.6986	93.6834	95.4979
207.5	98.2992	92.8591	95.4577	93.9506	95.7647	92.6966	93.6756	95.4729
208	98.2787	92.8547	95.4553	93.9475	95.7587	92.6922	93.6674	95.4484
208.5	98.2716	92.8485	95.4573	93.945	95.753	92.6885	93.6612	95.4237
209	98.2632	92.8366	95.4527	93.9456	95.7484	92.6853	93.657	95.3995
209.5	98.2495	92.8272	95.4478	93.9462	95.7413	92.6855	93.6536	95.3751
210	98.2431	92.8274	95.4491	93.9462	95.7416	92.6805	93.6505	95.351
210.5	98.2302	92.8286	95.4496	93.9447	95.7413	92.6794	93.6485	95.3268
211	98.2164	92.8292	95.4523	93.9435	95.7388	92.6754	93.6446	95.3028
211.5	98.2055	92.8354	95.4581	93.9404	95.7342	92.6746	93.6387	95.2789
212	98.1766	92.8316	95.4649	93.9403	95.7308	92.67	93.6314	95.2551
212.5	98.1504	92.8322	95.4677	93.9385	95.7223	92.6678	93.6253	95.2316
213	98.1289	92.8312	95.4672	93.9364	95.7153	92.6648	93.6186	95.208
213.5	98.1094	92.8266	95.4666	93.9329	95.714	92.663	93.6137	95.185
214	98.0775	92.8214	95.4615	93.9315	95.7112	92.6618	93.6075	95.1619
214.5	98.0596	92.8194	95.454	93.9294	95.7067	92.661	93.6051	95.1391
215	98.0374	92.8171	95.4444	93.9321	95.7061	92.6605	93.6015	95.1162
215.5	98.0194	92.8109	95.4417	93.9337	95.7042	92.6571	93.5988	95.0939
216	98.0071	92.8114	95.4381	93.933	95.6981	92.6555	93.5932	95.0715
216.5	97.9952	92.8063	95.4388	93.9323	95.6924	92.6505	93.5912	95.0493
217	97.9784	92.8021	95.4424	93.9284	95.6922	92.6464	93.5847	95.0272
217.5	97.9558	92.7941	95.4511	93.9224	95.6881	92.6434	93.5808	95.0051
218	97.9383	92.7919	95.4532	93.9195	95.684	92.6432	93.5753	94.9832
218.5	97.9148	92.7791	95.4566	93.9157	95.6804	92.6388	93.5741	94.9612
219	97.9038	92.7785	95.4584	93.9126	95.6773	92.6355	93.5717	94.9396
219.5	97.8961	92.7713	95.4633	93.91	95.6706	92.6323	93.5688	94.9182
220	97.8927	92.7586	95.4609	93.9075	95.6673	92.6239	93.5654	94.8972
220.5	97.8893	92.7431	95.4633	93.9042	95.664	92.6201	93.5635	94.876
221	97.8772	92.7316	95.4607	93.9024	95.6604	92.6186	93.5572	94.8552
221.5	97.8696	92.7145	95.4594	93.9006	95.6565	92.6193	93.5487	94.8345
222	97.8575	92.7026	95.4563	93.8987	95.6555	92.6176	93.5405	94.8137
222.5	97.8465	92.693	95.4593	93.8983	95.6499	92.6204	93.5314	94.7932
223	97.8203	92.6809	95.4576	93.8983	95.645	92.6188	93.5209	94.7725
223.5	97.8035	92.6733	95.4573	93.8971	95.6428	92.62	93.5117	94.7522
224	97.7809	92.6637	95.4577	93.893	95.6377	92.6148	93.5038	94.7325
224.5	97.7657	92.6542	95.4547	93.8901	95.6355	92.6154	93.4975	94.7139
225	97.7335	92.6423	95.4491	93.8848	95.6355	92.6117	93.4889	94.6958
225.5	97.7231	92.6319	95.4411	93.8808	95.6307	92.6079	93.4798	94.6779
226	97.7021	92.6218	95.4343	93.8785	95.6258	92.6031	93.4744	94.6594
226.5	97.6778	92.6121	95.425	93.8754	95.6213	92.5999	93.4686	94.6401
227	97.6609	92.5973	95.4178	93.8734	95.6145	92.5934	93.4622	94.6199
227.5	97.6449	92.5848	95.41	93.8696	95.6088	92.588	93.4544	94.599
228	97.6203	92.5765	95.4075	93.8628	95.6076	92.585	93.4493	94.5784
228.5	97.6115	92.5656	95.4046	93.8563	95.6065	92.5778	93.4446	94.5581
229	97.5964	92.5534	95.4003	93.8517	95.6064	92.5737	93.4393	94.5385
229.5	97.5751	92.5443	95.3937	93.8428	95.6037	92.5714	93.4359	94.519
230	97.561	92.5381	95.3904	93.838	95.6014	92.5677	93.4348	94.5
230.5	97.5484	92.5254	95.3855	93.8354	95.5958	92.5609	93.4312	94.4812
231	97.5299	92.5148	95.38	93.8332	95.5912	92.5589	93.4241	94.4625
231.5	97.5007	92.5033	95.3808	93.8277	95.5899	92.5567	93.4185	94.4441
232	97.4818	92.4911	95.3824	93.8227	95.587	92.5532	93.4104	94.4258
232.5	97.4589	92.4764	95.3848	93.8163	95.5812	92.5526	93.4007	94.4077
233	97.4316	92.4653	95.379	93.8117	95.576	92.552	93.3946	94.3895
233.5	97.4121	92.4516	95.3771	93.809	95.5673	92.5497	93.3881	94.3719
234	97.3986	92.4438	95.3682	93.8084	95.5561	92.5445	93.3807	94.3542
234.5	97.3628	92.4319	95.3534	93.8075	95.5445	92.5412	93.3735	94.3367
235	97.3413	92.4179	95.3379	93.8029	95.5364	92.5388	93.3699	94.319
235.5	97.3078	92.4051	95.3339	93.7951	95.5302	92.5363	93.3621	94.3017
236	97.286	92.3909	95.3205	93.7854	95.5238	92.5328	93.3561	94.2842
236.5	97.2442	92.3692	95.3113	93.7792	95.5176	92.5316	93.3527	94.267
237	97.2201	92.3575	95.3029	93.7771	95.5144	92.5283	93.3513	94.2499
237.5	97.1902	92.3434	95.2946	93.7765	95.5086	92.5251	93.3475	94.233
238	97.1628	92.3273	95.2804	93.7735	95.5042	92.5233	93.3433	94.2164
238.5	97.1286	92.3197	95.2685	93.7688	95.5003	92.5196	93.3395	94.1997
239	97.1079	92.3093	95.2582	93.7594	95.4989	92.5175	93.3368	94.1833
239.5	97.0856	92.29	95.2485	93.7456	95.4994	92.5144	93.3303	94.1667
240	97.0585	92.2781	95.2362	93.7332	95.5007	92.5119	93.3263	94.1505
240.5	97.0342	92.262	95.2228	93.724	95.5071	92.5067	93.3244	94.1341
241	97.005	92.2491	95.214	93.7141	95.5152	92.5032	93.3219	94.1181
241.5	96.9706	92.2326	95.2012	93.701	95.5242	92.4981	93.3126	94.102
242	96.9306	92.2195	95.1929	93.6883	95.5307	92.4958	93.3079	94.0861
242.5	96.9059	92.2034	95.1805	93.6725	95.5325	92.4905	93.302	94.0704
243	96.8665	92.1839	95.1691	93.6566	95.5216	92.4866	93.2945	94.0546
243.5	96.8335	92.1573	95.157	93.6398	95.5112	92.4863	93.2864	94.0391
244	96.7954	92.1391	95.1371	93.6238	95.4949	92.4832	93.2812	94.0235
244.5	96.7574	92.1218	95.1188	93.6073	95.4774	92.4797	93.2754	94.0083
245	96.7065	92.0956	95.1012	93.5922	95.4648	92.4744	93.2687	93.9931
245.5	96.6623	92.0752	95.0825	93.5715	95.4545	92.4722	93.2615	93.978
246	96.611	92.0513	95.0588	93.5516	95.4402	92.4657	93.2514	93.9629
246.5	96.5545	92.0236	95.0377	93.5317	95.4269	92.4593	93.2437	93.948
247	96.5059	92.0001	95.0131	93.5099	95.4143	92.4524	93.2349	93.933
247.5	96.4584	91.9788	94.9913	93.4886	95.4036	92.4507	93.2254	93.9181
248	96.4074	91.957	94.9697	93.4669	95.3945	92.4458	93.2189	93.9034
248.5	96.3573	91.9386	94.9472	93.4409	95.3853	92.4413	93.2138	93.8886
249	96.3063	91.9152	94.93	93.4137	95.3784	92.4379	93.2074	93.8741
249.5	96.2462	91.887	94.9082	93.3901	95.3658	92.4364	93.1987	93.8596
250	96.1915	91.8579	94.8796	93.3633	95.3503	92.4295	93.1917	93.8453
250.5	96.1147	91.8228	94.8497	93.335	95.338	92.4244	93.1826	93.831
251	96.0411	91.7921	94.8218	93.3085	95.3271	92.4182	93.1736	93.8171
251.5	95.9746	91.7662	94.7874	93.2809	95.3116	92.4146	93.1654	93.803
252	95.9066	91.7398	94.7543	93.2491	95.3025	92.409	93.1577	93.7892
252.5	95.8496	91.7117	94.7229	93.2149	95.2892	92.407	93.1478	93.7756
253	95.7919	91.6822	94.6844	93.1828	95.2761	92.4081	93.1397	93.7619
253.5	95.7328	91.6541	94.6453	93.1512	95.2586	92.4054	93.1322	93.7484
254	95.6723	91.6151	94.6109	93.1169	95.2468	92.4024	93.1245	93.7351
254.5	95.6087	91.5837	94.5765	93.0797	95.2318	92.4002	93.1169	93.7218
255	95.5482	91.5465	94.5372	93.0439	95.2196	92.3963	93.1111	93.7087
255.5	95.4698	91.5131	94.5028	93.0049	95.2067	92.3868	93.1045	93.6959
256	95.4103	91.4793	94.4669	92.9603	95.1987	92.3826	93.0954	93.6832
256.5	95.3347	91.4435	94.4259	92.9176	95.1876	92.3748	93.0862	93.6705
257	95.2598	91.4057	94.3764	92.8733	95.1758	92.3681	93.0771	93.6579
257.5	95.1717	91.3645	94.33	92.827	95.1633	92.3598	93.0692	93.6452
258	95.0909	91.3244	94.282	92.7813	95.1461	92.3533	93.0576	93.6325
258.5	95.0029	91.285	94.233	92.7336	95.1254	92.3438	93.0485	93.6199
259	94.9202	91.2454	94.1834	92.6846	95.1027	92.3379	93.0373	93.6075
259.5	94.8362	91.1967	94.1339	92.636	95.0801	92.3251	93.0266	93.5952
260	94.7576	91.1551	94.0785	92.5842	95.0555	92.3126	93.0133	93.5831
260.5	94.6728	91.1023	94.0204	92.5305	95.0308	92.2997	93.0016	93.571
261	94.5745	91.0484	93.9598	92.4806	95.0011	92.2879	92.99	93.559
261.5	94.4784	90.9962	93.9001	92.4264	94.9677	92.2758	92.979	93.5471
262	94.3877	90.9431	93.8354	92.3717	94.9381	92.2656	92.968	93.5352
262.5	94.2898	90.895	93.7753	92.3152	94.9092	92.2573	92.9573	93.5234
263	94.2032	90.8415	93.7165	92.2564	94.8818	92.2427	92.9472	93.5116
263.5	94.1132	90.7868	93.6514	92.1971	94.8721	92.2297	92.9371	93.4999
264	94.0263	90.7332	93.5841	92.1387	94.8788	92.2144	92.9261	93.4882
264.5	93.9318	90.668	93.5219	92.0744	94.8934	92.1996	92.9138	93.4766
265	93.8363	90.5979	93.4598	92.0125	94.9101	92.1797	92.9014	93.4651
265.5	93.7427	90.5333	93.3927	91.9486	94.9165	92.1673	92.8864	93.4538
266	93.6876	90.474	93.3213	91.8832	94.8946	92.1498	92.8707	93.4428
266.5	93.653	90.4201	93.2465	91.8139	94.8499	92.1313	92.8559	93.4318
267	93.6048	90.3636	93.1713	91.7498	94.7765	92.1127	92.8378	93.4211
267.5	93.5404	90.3127	93.0906	91.6794	94.6926	92.0958	92.8219	93.4102
268	93.4552	90.2588	93.0123	91.6093	94.6088	92.0727	92.8046	93.3993
268.5	93.3294	90.1928	92.9413	91.5336	94.5313	92.0501	92.7847	93.3882
269	93.1655	90.1196	92.865	91.4585	94.4504	92.0281	92.763	93.3773
269.5	92.9989	90.0519	92.7892	91.3829	94.3804	92.0028	92.7449	93.3663
270	92.8391	89.9778	92.7076	91.3078	94.3117	91.9806	92.7229	93.3558
270.5	92.6928	89.9046	92.6249	91.2304	94.2453	91.9581	92.7035	93.3454
271	92.546	89.8372	92.5368	91.1527	94.1792	91.9374	92.6842	93.3351
271.5	92.3878	89.7684	92.4555	91.0756	94.1181	91.9108	92.6637	93.325
272	92.2469	89.692	92.3686	90.9945	94.059	91.8851	92.6397	93.3149
272.5	92.1148	89.6144	92.2855	90.9176	93.9966	91.8551	92.6164	93.3047
273	91.9737	89.5412	92.1962	90.8425	93.9301	91.8217	92.5907	93.2943
273.5	91.832	89.461	92.1081	90.7644	93.8619	91.7854	92.5633	93.284
274	91.7055	89.3812	92.019	90.6853	93.7933	91.7496	92.5339	93.2735
274.5	91.565	89.3028	91.9266	90.6055	93.7217	91.7158	92.5018	93.2634
275	91.4199	89.2197	91.8298	90.5194	93.6529	91.6772	92.4691	93.2533
275.5	91.2685	89.132	91.7375	90.4331	93.5812	91.6411	92.433	93.2435
276	91.1244	89.0465	91.6421	90.3499	93.5084	91.6028	92.3965	93.2339
276.5	90.999	88.9531	91.5387	90.2655	93.4328	91.5662	92.3631	93.2244
277	90.842	88.8623	91.4368	90.1758	93.3541	91.5265	92.33	93.2149
277.5	90.7023	88.7688	91.3355	90.0881	93.2682	91.4878	92.2966	93.2054
278	90.574	88.678	91.2231	89.9953	93.1833	91.447	92.2654	93.1961
278.5	90.4335	88.582	91.1177	89.9035	93.0972	91.4056	92.2334	93.1865
279	90.2833	88.4914	91.0099	89.8086	93.0104	91.3617	92.2001	93.1775
279.5	90.1281	88.3967	90.9055	89.7152	92.9158	91.3122	92.1656	93.1685
280	89.975	88.3021	90.7914	89.6177	92.8259	91.2676	92.1298	93.1596
280.5	89.8087	88.1987	90.6868	89.5224	92.7321	91.2165	92.0938	93.1508
281	89.6411	88.0974	90.5749	89.4228	92.636	91.1686	92.0571	93.1423
281.5	89.4718	87.9937	90.461	89.3239	92.5439	91.1156	92.0173	93.1335
282	89.3132	87.8888	90.3432	89.2229	92.4534	91.0683	91.9783	93.1249
282.5	89.1401	87.7842	90.2318	89.1244	92.3592	91.0118	91.939	93.1163
283	88.9731	87.6798	90.1156	89.0247	92.2683	90.9616	91.8976	93.1077
283.5	88.8012	87.5714	89.9901	88.9208	92.1753	90.9022	91.8541	93.0992
284	88.6292	87.457	89.8718	88.8129	92.0726	90.8446	91.8093	93.0907
284.5	88.4575	87.3439	89.7513	88.7092	91.9693	90.7826	91.7621	93.0823
285	88.2888	87.228	89.6276	88.6023	91.8669	90.7312	91.7128	93.074
285.5	88.1166	87.1128	89.4981	88.4924	91.7578	90.6734	91.6635	93.0656
286	87.9399	86.9988	89.3785	88.3844	91.6511	90.6087	91.6152	93.0573
286.5	87.7638	86.8831	89.2511	88.2752	91.5438	90.5591	91.5677	93.0491
287	87.5847	86.7634	89.1214	88.1629	91.4371	90.4935	91.5199	93.0409
287.5	87.3971	86.6467	88.988	88.05	91.3274	90.4314	91.4689	93.0326
288	87.2013	86.5213	88.8581	87.9348	91.2223	90.3695	91.4154	93.0246
288.5	87.0136	86.3933	88.7225	87.8189	91.1217	90.3044	91.3584	93.0165
289	86.8141	86.2726	88.5873	87.7048	91.0266	90.2389	91.3007	93.0085
289.5	86.6073	86.1457	88.4497	87.5888	90.933	90.1844	91.2408	93.0005
290	86.3984	86.0123	88.3134	87.4659	90.8347	90.1193	91.1804	92.9927
290.5	86.1886	85.8833	88.1685	87.3469	90.7326	90.0447	91.1206	92.9847
291	85.9667	85.7481	88.0227	87.2198	90.6142	89.9842	91.0604	92.9771
291.5	85.754	85.6086	87.8769	87.091	90.4914	89.914	90.9977	92.9694
292	85.5427	85.4677	87.7252	86.9616	90.3634	89.8414	90.9359	92.9617
292.5	85.3272	85.3255	87.573	86.8338	90.2358	89.7701	90.8739	92.9541
293	85.0948	85.181	87.4214	86.7018	90.109	89.6909	90.8069	92.9466
293.5	84.8751	85.0392	87.2705	86.5723	89.9891	89.6236	90.7425	92.939
294	84.6443	84.8912	87.1155	86.4442	89.8648	89.5448	90.678	92.9314
294.5	84.4033	84.7505	86.9599	86.314	89.7413	89.4706	90.6121	92.9242
295	84.1514	84.6033	86.8029	86.1839	89.6197	89.3963	90.5458	92.917
295.5	83.9108	84.4553	86.6471	86.0519	89.4932	89.3163	90.4823	92.91
296	83.6559	84.3069	86.4816	85.9241	89.3731	89.2461	90.4153	92.903
296.5	83.4002	84.152	86.3189	85.788	89.2545	89.168	90.3473	92.8962
297	83.1349	83.9903	86.1575	85.6503	89.1357	89.0818	90.2803	92.8893
297.5	82.8822	83.8294	85.9942	85.511	89.0095	89.0013	90.2124	92.8824
298	82.6149	83.6701	85.8248	85.3702	88.8892	88.9237	90.146	92.8754
298.5	82.3507	83.5047	85.6594	85.225	88.7572	88.8511	90.076	92.8687
299	82.0795	83.3404	85.4849	85.0819	88.619	88.7665	90.0053	92.862
299.5	81.8072	83.1726	85.3095	84.9389	88.4813	88.6756	89.9351	92.8552
300	81.5314	83.0099	85.1323	84.7934	88.3444	88.6012	89.8636	92.8486
300.5	81.2423	82.8375	84.9568	84.6508	88.2033	88.5075	89.7926	92.8421
301	80.951	82.6666	84.7757	84.5052	88.0683	88.4205	89.7228	92.8355
301.5	80.6587	82.495	84.5952	84.3587	87.9373	88.3423	89.6542	92.829
302	80.3729	82.3209	84.412	84.2093	87.8021	88.2455	89.5818	92.8221
302.5	80.078	82.1404	84.223	84.0611	87.6696	88.1625	89.5111	92.8158
303	79.8016	81.9598	84.0354	83.9102	87.5352	88.072	89.4339	92.8095
303.5	79.4981	81.7741	83.8509	83.7592	87.3968	87.9758	89.3572	92.8031
304	79.1887	81.5903	83.6658	83.6064	87.2555	87.8939	89.2775	92.7967
304.5	78.8753	81.4083	83.4759	83.4519	87.1144	87.7928	89.2015	92.7912
305	78.5545	81.2186	83.2892	83.2971	86.9703	87.6984	89.1242	92.7843
305.5	78.2292	81.0263	83.0953	83.1382	86.8289	87.6168	89.0462	92.7781
306	77.9104	80.8332	82.8972	82.9815	86.6874	87.5133	88.9655	92.7726
306.5	77.5856	80.6369	82.6945	82.8214	86.5439	87.4225	88.887	92.7666
307	77.2507	80.4398	82.4922	82.6647	86.3984	87.3306	88.8024	92.7605
307.5	76.9148	80.2455	82.2854	82.508	86.2546	87.2503	88.7159	92.7538
308	76.5686	80.0554	82.0823	82.352	86.1079	87.1574	88.6325	92.7478
308.5	76.2214	79.8603	81.8805	82.1957	85.9619	87.066	88.5508	92.7418
309	75.8689	79.6598	81.6755	82.0437	85.8153	86.9708	88.4671	92.7365
309.5	75.5209	79.4619	81.4793	81.873	85.671	86.8766	88.3837	92.7306
310	75.1776	79.2557	81.2821	81.7171	85.5249	86.7725	88.2993	92.725
310.5	74.8404	79.0467	81.0836	81.5777	85.3804	86.6874	88.2126	92.7193
311	74.4933	78.8431	80.8793	81.424	85.2332	86.5895	88.1242	92.7132
311.5	74.1351	78.6366	80.6781	81.2755	85.0868	86.4851	88.0342	92.7077
312	73.7716	78.4198	80.4697	81.1084	84.9367	86.3963	87.9475	92.702
312.5	73.3949	78.2081	80.2657	80.9572	84.7873	86.2875	87.8605	92.697
313	73.015	77.9879	80.0628	80.8044	84.6354	86.1916	87.7733	92.691
313.5	72.6286	77.7648	79.8621	80.6457	84.4828	86.0933	87.6854	92.686
314	72.2545	77.5442	79.6622	80.5	84.3321	86.0032	87.5973	92.6807
314.5	71.8652	77.3229	79.4626	80.3415	84.185	85.8983	87.5044	92.6754
315	71.4842	77.0986	79.264	80.167	84.0394	85.8114	87.4115	92.6697
315.5	71.0928	76.877	79.058	80.0037	83.8953	85.7144	87.3198	92.6644
316	70.7113	76.6475	78.8591	79.8469	83.7552	85.6129	87.2292	92.6591
316.5	70.3241	76.4181	78.6574	79.7036	83.6151	85.5059	87.138	92.6544
317	69.935	76.1895	78.4588	79.5448	83.4889	85.4028	87.0514	92.649
317.5	69.5351	75.9634	78.2587	79.3695	83.3768	85.2977	86.9641	92.6437
318	69.1395	75.7327	78.0625	79.2172	83.2599	85.193	86.8775	92.6385
318.5	68.7393	75.5086	77.8619	79.0778	83.1377	85.0903	86.7881	92.6334
319	68.333	75.2811	77.6634	78.9233	83.0062	84.9885	86.7012	92.6277
319.5	67.9348	75.0454	77.4685	78.7572	82.8548	84.8989	86.608	92.6232
320	67.5356	74.8098	77.2698	78.6217	82.6842	84.8009	86.5188	92.6178
320.5	67.1352	74.5768	77.0761	78.4548	82.523	84.7051	86.424	92.6129
321	66.7351	74.34	76.8813	78.3036	82.3622	84.6107	86.3331	92.6084
321.5	66.3397	74.1007	76.6894	78.1682	82.2178	84.502	86.2401	92.6032
322	65.9439	73.8701	76.4961	78.0045	82.0819	84.4024	86.15	92.5985
322.5	65.5457	73.6371	76.311	77.8628	81.9543	84.3155	86.0561	92.5936
323	65.1471	73.4054	76.1191	77.721	81.8174	84.2166	85.9651	92.5888
323.5	64.7557	73.172	75.9309	77.5922	81.6771	84.1091	85.8717	92.5843
324	64.3637	72.9397	75.743	77.4342	81.5272	84.0203	85.7785	92.5795
324.5	63.9647	72.7025	75.5557	77.3055	81.3733	83.9265	85.6843	92.5746
325	63.5669	72.4762	75.3685	77.1454	81.2168	83.8245	85.5886	92.5704
325.5	63.1656	72.2443	75.1841	77.0109	81.0643	83.7183	85.4949	92.5652
326	62.7632	72.0182	75.001	76.85	80.9203	83.6277	85.3996	92.5609
326.5	62.3704	71.792	74.8213	76.7215	80.7784	83.5225	85.3067	92.5558
327	61.976	71.5657	74.6413	76.5649	80.6403	83.433	85.213	92.5517
327.5	61.5893	71.3219	74.4656	76.4359	80.5031	83.3369	85.1214	92.5472
328	61.2059	71.0914	74.2937	76.2868	80.3684	83.2291	85.0259	92.5427
328.5	60.8264	70.8519	74.124	76.1533	80.2346	83.1413	84.9352	92.5382
329	60.4394	70.6203	73.9527	76.0195	80.1005	83.0374	84.8416	92.5338
329.5	60.0655	70.386	73.7829	75.886	79.9642	82.9424	84.75	92.5294
330	59.6963	70.163	73.6083	75.7505	79.8249	82.8516	84.6586	92.5251
330.5	59.334	69.9321	73.4347	75.6187	79.6884	82.7648	84.5683	92.5203
331	58.9704	69.7102	73.2604	75.4823	79.5478	82.6662	84.4755	92.5162
331.5	58.6184	69.4929	73.0933	75.3485	79.415	82.5808	84.3839	92.5123
332	58.2775	69.2823	72.9188	75.2257	79.2805	82.4885	84.2902	92.5076
332.5	57.9319	69.0694	72.748	75.0963	79.1518	82.3934	84.2	92.5038
333	57.5926	68.8564	72.5798	74.9638	79.0167	82.2946	84.1102	92.4997
333.5	57.2466	68.644	72.4135	74.8229	78.8882	82.2016	84.0234	92.4956
334	56.9011	68.4199	72.2464	74.694	78.7559	82.1115	83.9365	92.4911
334.5	56.5505	68.2024	72.0829	74.5817	78.6297	82.0196	83.8549	92.4871
335	56.2076	67.9846	71.9212	74.452	78.5012	81.9293	83.7708	92.4834
335.5	55.8568	67.7752	71.76	74.3215	78.3777	81.8406	83.6871	92.4795
336	55.5179	67.5572	71.6048	74.1941	78.2552	81.7533	83.6027	92.4751
336.5	55.1767	67.3518	71.4458	74.0515	78.132	81.6694	83.5166	92.4711
337	54.8398	67.1439	71.2916	73.9342	78.0077	81.5871	83.4296	92.467
337.5	54.5053	66.9351	71.1366	73.8081	77.8851	81.5021	83.3437	92.4634
338	54.1819	66.7204	70.9835	73.6739	77.7588	81.4195	83.2611	92.4593
338.5	53.8573	66.5143	70.8289	73.549	77.6372	81.3331	83.1791	92.4548
339	53.5415	66.3055	70.6742	73.4424	77.5169	81.2448	83.0979	92.4512
339.5	53.2313	66.0953	70.526	73.3243	77.393	81.1611	83.0175	92.447
340	52.9199	65.8972	70.3785	73.1923	77.2683	81.0772	82.9381	92.4434
340.5	52.6168	65.6985	70.2323	73.0705	77.1543	80.9881	82.8552	92.4392
341	52.3211	65.5064	70.0825	72.9635	77.0291	80.9059	82.7747	92.4354
341.5	52.0217	65.3124	69.9382	72.843	76.9113	80.8244	82.6953	92.4317
342	51.7259	65.1226	69.7922	72.7084	76.7954	80.7401	82.6155	92.4277
342.5	51.4273	64.9301	69.6499	72.5981	76.6867	80.6584	82.5361	92.4235
343	51.1228	64.7368	69.5038	72.4597	76.5743	80.5804	82.4586	92.42
343.5	50.8182	64.5463	69.3612	72.3354	76.47	80.4972	82.3813	92.4158
344	50.5145	64.3546	69.2211	72.2255	76.3624	80.4154	82.3019	92.4121
344.5	50.2009	64.1611	69.0794	72.0976	76.2546	80.3289	82.2245	92.4087
345	49.9038	63.9789	68.9331	71.9822	76.141	80.248	82.1445	92.4049
345.5	49.6027	63.7981	68.7891	71.8836	76.0177	80.1669	82.0675	92.4013
346	49.3062	63.6146	68.6483	71.7608	75.8938	80.086	81.9877	92.3976
346.5	49.0175	63.437	68.51	71.6604	75.7692	80.008	81.9118	92.3937
347	48.7387	63.2665	68.3681	71.5348	75.6459	79.9325	81.835	92.3905
347.5	48.448	63.083	68.2281	71.4315	75.5243	79.8544	81.7623	92.3867
348	48.1632	62.9074	68.0894	71.3194	75.4094	79.7775	81.6903	92.3831
348.5	47.881	62.7325	67.9472	71.1964	75.2917	79.7071	81.6197	92.3797
349	47.5969	62.5536	67.7996	71.0832	75.1761	79.6334	81.5473	92.3763
349.5	47.3207	62.3768	67.6558	70.9687	75.0645	79.5633	81.478	92.373
350	47.0459	62.2081	67.5157	70.8571	74.9522	79.4906	81.4117	92.3695
350.5	46.7683	62.0385	67.379	70.7458	74.839	79.42	81.3561	92.3662
351	46.4939	61.873	67.2422	70.6346	74.7301	79.3467	81.305	92.3626
351.5	46.2229	61.7105	67.108	70.5252	74.6189	79.2775	81.2573	92.3589
352	45.9465	61.5461	66.9783	70.4163	74.5036	79.2067	81.2011	92.3553
352.5	45.6593	61.3822	66.8485	70.3167	74.3908	79.145	81.1331	92.3517
353	45.3875	61.2194	66.7143	70.196	74.2809	79.0753	81.054	92.348
353.5	45.1127	61.0578	66.5846	70.0862	74.169	79.0082	80.9728	92.3445
354	44.8446	60.8988	66.4565	69.9865	74.0615	78.9408	80.889	92.341
354.5	44.5694	60.7468	66.3277	69.8808	73.9578	78.8723	80.8092	92.3377
355	44.3207	60.5847	66.1992	69.7643	73.8512	78.799	80.7324	92.3343
355.5	44.0588	60.4344	66.0781	69.659	73.7479	78.7334	80.6512	92.331
356	43.7962	60.2818	65.9513	69.5644	73.6416	78.6597	80.5659	92.3275
356.5	43.5313	60.1296	65.8285	69.4636	73.5329	78.589	80.4832	92.3242
357	43.278	59.9758	65.703	69.3583	73.4235	78.5168	80.4014	92.3209
357.5	43.0177	59.8298	65.5801	69.2432	73.3233	78.4477	80.3238	92.3176
358	42.768	59.6762	65.4518	69.1527	73.224	78.3748	80.2497	92.3145
358.5	42.5222	59.5209	65.3297	69.0404	73.135	78.3071	80.1795	92.3114
359	42.2627	59.3692	65.2045	68.9363	73.0453	78.2387	80.1078	92.3082
359.5	42.0122	59.2151	65.085	68.8339	72.9518	78.173	80.038	92.305
360	41.7692	59.0622	64.9652	68.7334	72.8494	78.1069	79.9697	92.3019
360.5	41.5123	58.9104	64.8563	68.6307	72.7396	78.0418	79.9018	92.2986
361	41.2638	58.766	64.7396	68.5281	72.6219	77.9761	79.8341	92.2952
361.5	41.0342	58.6244	64.6245	68.4293	72.504	77.9092	79.7686	92.2919
362	40.7976	58.4843	64.5052	68.3332	72.3868	77.8398	79.7	92.2887
362.5	40.5582	58.3502	64.3886	68.2344	72.2721	77.7745	79.633	92.2855
363	40.3242	58.2235	64.2652	68.1367	72.1654	77.7104	79.5653	92.2823
363.5	40.0812	58.0996	64.1459	68.0414	72.0582	77.6473	79.4959	92.2793
364	39.8315	57.9749	64.0252	67.9452	71.9506	77.5821	79.4274	92.2762
364.5	39.5805	57.8482	63.9077	67.8469	71.8456	77.5232	79.3627	92.2731
365	39.3346	57.7208	63.7853	67.7534	71.7423	77.4571	79.2948	92.27
365.5	39.089	57.5863	63.668	67.6583	71.6343	77.3927	79.2299	92.267
366	38.8468	57.4537	63.5522	67.5649	71.5318	77.329	79.1641	92.2639
366.5	38.6102	57.3222	63.4392	67.4699	71.4312	77.265	79.0988	92.2607
367	38.3828	57.1968	63.3293	67.3815	71.3336	77.2019	79.0316	92.2576
367.5	38.1446	57.0689	63.2232	67.2902	71.2342	77.1417	78.9659	92.2545
368	37.9201	56.9425	63.1157	67.2007	71.1387	77.0801	78.9033	92.2513
368.5	37.7007	56.8123	63.0104	67.1108	71.0437	77.0167	78.8429	92.2481
369	37.4732	56.6803	62.9036	67.0245	70.9465	76.9535	78.7804	92.245
369.5	37.246	56.5459	62.7989	66.9309	70.85	76.8871	78.7198	92.2417
370	37.0332	56.4133	62.691	66.8425	70.7575	76.8214	78.6582	92.2385
370.5	36.8177	56.2819	62.586	66.7542	70.6727	76.756	78.5931	92.2353
371	36.5965	56.1591	62.4795	66.664	70.5858	76.6935	78.528	92.232
371.5	36.3901	56.0405	62.3782	66.576	70.5034	76.6307	78.4641	92.2289
372	36.1828	55.9235	62.2714	66.4918	70.4161	76.5728	78.3979	92.2261
372.5	35.9696	55.8102	62.17	66.4048	70.3266	76.5138	78.3342	92.2229
373	35.7665	55.694	62.0675	66.3198	70.2266	76.4563	78.2739	92.2199
373.5	35.5591	55.5664	61.9714	66.2394	70.1228	76.3991	78.213	92.2169
374	35.3603	55.4364	61.8702	66.1578	70.0157	76.3402	78.152	92.2139
374.5	35.1394	55.3078	61.773	66.0763	69.9163	76.2812	78.0936	92.2106
375	34.9391	55.1751	61.6766	65.9945	69.8167	76.2192	78.0339	92.2076
375.5	34.7295	55.0594	61.5846	65.9153	69.722	76.1596	77.97	92.2048
376	34.5425	54.9416	61.4919	65.8355	69.6348	76.0985	77.9077	92.2019
376.5	34.3393	54.823	61.4012	65.7552	69.5488	76.0413	77.8475	92.199
377	34.1602	54.7094	61.3115	65.6776	69.4597	75.9839	77.7877	92.1962
377.5	33.9606	54.5967	61.2203	65.5984	69.3747	75.9299	77.7272	92.1932
378	33.759	54.4763	61.1275	65.5235	69.2887	75.8745	77.6699	92.1902
378.5	33.5565	54.363	61.0291	65.4448	69.2038	75.823	77.6091	92.1871
379	33.3638	54.25	60.9311	65.3698	69.1191	75.7737	77.5487	92.1842
379.5	33.1742	54.1398	60.8356	65.2971	69.0388	75.7198	77.4899	92.1812
380	32.9985	54.0368	60.7424	65.2262	68.9532	75.6655	77.4323	92.1783
380.5	32.8305	53.9306	60.6476	65.1521	68.8721	75.6094	77.371	92.1756
381	32.6534	53.823	60.5611	65.0776	68.7855	75.5514	77.3112	92.1729
381.5	32.4797	53.7226	60.4766	65.0053	68.7054	75.4934	77.2514	92.1701
382	32.2945	53.6158	60.3856	64.9298	68.624	75.4382	77.19	92.1672
382.5	32.1118	53.5072	60.2962	64.8571	68.5475	75.3881	77.1296	92.1642
383	31.9349	53.4008	60.2136	64.7847	68.4657	75.3393	77.0731	92.161
383.5	31.7578	53.2939	60.1282	64.7157	68.3893	75.2908	77.0176	92.1579
384	31.5861	53.1857	60.0496	64.6454	68.3116	75.2396	76.9603	92.1548
384.5	31.4316	53.0816	59.9701	64.5745	68.2326	75.1917	76.9057	92.1518
385	31.2685	52.9762	59.8953	64.5063	68.1562	75.1383	76.8506	92.1488
385.5	31.1083	52.875	59.81	64.437	68.0804	75.0858	76.7947	92.1459
386	30.9557	52.7801	59.7304	64.3701	68.0053	75.0333	76.7397	92.1429
386.5	30.8008	52.69	59.6442	64.3028	67.929	74.982	76.6834	92.1399
387	30.646	52.5945	59.56	64.2384	67.855	74.9298	76.6262	92.1369
387.5	30.4966	52.5063	59.4696	64.1711	67.7839	74.8769	76.568	92.1339
388	30.333	52.4142	59.3857	64.1085	67.7171	74.8253	76.5118	92.1309
388.5	30.178	52.3196	59.2969	64.0448	67.647	74.7772	76.4512	92.1279
389	30.0196	52.2245	59.2131	63.9833	67.5774	74.728	76.3941	92.1249
389.5	29.8646	52.1374	59.1368	63.9227	67.5087	74.676	76.338	92.122
390	29.7122	52.0405	59.062	63.8627	67.4371	74.6273	76.2822	92.1189
390.5	29.5719	51.9506	58.9848	63.7997	67.3656	74.5811	76.2238	92.116
391	29.4306	51.8675	58.9106	63.7381	67.298	74.5297	76.1708	92.1131
391.5	29.2881	51.7752	58.8399	63.6762	67.237	74.4789	76.1179	92.1103
392	29.1446	51.6792	58.7659	63.612	67.1879	74.4326	76.0621	92.1074
392.5	29.0045	51.5895	58.6944	63.5505	67.145	74.3901	76.0103	92.1046
393	28.8637	51.5	58.624	63.4898	67.106	74.3405	75.9596	92.1019
393.5	28.7194	51.4045	58.5554	63.4295	67.0695	74.2952	75.9074	92.0993
394	28.5851	51.319	58.4821	63.3702	67.0302	74.2526	75.8559	92.0966
394.5	28.4408	51.2305	58.4146	63.3155	66.9771	74.207	75.809	92.0942
395	28.2965	51.1454	58.3418	63.2589	66.9212	74.1569	75.7584	92.0914
395.5	28.1638	51.0603	58.2711	63.2012	66.8586	74.1121	75.7072	92.0886
396	28.0384	50.9783	58.2001	63.1452	66.796	74.0666	75.6582	92.0856
396.5	27.9129	50.8882	58.1295	63.0878	66.7371	74.0203	75.6094	92.0825
397	27.7911	50.8085	58.0593	63.0294	66.6878	73.9753	75.5568	92.0794
397.5	27.6795	50.7264	58.0009	62.9736	66.6349	73.9343	75.5075	92.0764
398	27.5551	50.6431	57.9424	62.9218	66.5851	73.8919	75.4601	92.0733
398.5	27.4263	50.5617	57.8883	62.8698	66.5325	73.85	75.4145	92.0703
399	27.3038	50.4865	57.8333	62.8182	66.4709	73.8074	75.3669	92.0674
399.5	27.1903	50.4036	57.7721	62.7657	66.4048	73.7655	75.3195	92.0647
400	27.0666	50.3258	57.7075	62.715	66.3378	73.7237	75.2727	92.0623
400.5	26.9553	50.2403	57.6409	62.6612	66.2709	73.6824	75.2266	92.0594
401	26.8431	50.1567	57.5701	62.6112	66.208	73.6409	75.1781	92.0566
401.5	26.7333	50.0709	57.4971	62.5615	66.1497	73.6013	75.1294	92.0537
402	26.6169	49.9962	57.428	62.5132	66.0914	73.5613	75.0844	92.0506
402.5	26.5058	49.9128	57.3507	62.46	66.0333	73.5186	75.0372	92.0475
403	26.3944	49.8352	57.2776	62.407	65.9811	73.4771	74.9875	92.0445
403.5	26.2931	49.7604	57.2041	62.3521	65.9253	73.4342	74.9394	92.0416
404	26.1777	49.6859	57.1377	62.2967	65.871	73.3948	74.8963	92.0387
404.5	26.0736	49.6032	57.0704	62.2419	65.8186	73.3518	74.8482	92.0357
405	25.961	49.5249	57.0089	62.191	65.7673	73.3102	74.8038	92.0327
405.5	25.8547	49.4504	56.943	62.1424	65.7145	73.268	74.7604	92.0297
406	25.7419	49.3748	56.8787	62.0938	65.6637	73.2272	74.7152	92.0269
406.5	25.634	49.2976	56.8143	62.0425	65.6162	73.1877	74.6664	92.024
407	25.5242	49.2261	56.7521	61.994	65.5682	73.1492	74.6204	92.0211
407.5	25.4223	49.156	56.6945	61.9427	65.5199	73.1101	74.5734	92.0182
408	25.3135	49.0794	56.6362	61.8884	65.4704	73.0726	74.5275	92.0153
408.5	25.2096	49.0055	56.5791	61.8366	65.4145	73.0367	74.4825	92.0124
409	25.1019	48.9359	56.5245	61.7873	65.3515	72.998	74.438	92.0097
409.5	24.9969	48.8632	56.4685	61.7347	65.2886	72.9602	74.3926	92.0069
410	24.8922	48.7913	56.4058	61.6848	65.2255	72.9248	74.3462	92.0042
410.5	24.7951	48.7247	56.349	61.6398	65.1634	72.8854	74.2997	92.0015
411	24.6916	48.6519	56.2883	61.5907	65.1107	72.844	74.2547	91.9987
411.5	24.5983	48.579	56.225	61.5431	65.0647	72.8035	74.2108	91.9958
412	24.5008	48.5107	56.1641	61.4937	65.0237	72.7651	74.1682	91.9929
412.5	24.4055	48.4405	56.1024	61.4462	64.9868	72.7224	74.1231	91.9901
413	24.3034	48.3661	56.0427	61.396	64.9473	72.6831	74.0817	91.9874
413.5	24.1997	48.2924	55.9821	61.3505	64.9048	72.6478	74.0399	91.9848
414	24.0982	48.2251	55.9233	61.3056	64.8592	72.6108	74.0001	91.9821
414.5	23.9941	48.1539	55.8585	61.2594	64.8055	72.5763	73.9642	91.9797
415	23.8988	48.0869	55.803	61.2161	64.7511	72.5437	73.9323	91.9771
415.5	23.7908	48.0175	55.7456	61.1714	64.7005	72.513	73.8975	91.9745
416	23.6981	47.9501	55.6975	61.1266	64.6538	72.4767	73.8622	91.9717
416.5	23.5997	47.8788	55.6389	61.0797	64.6069	72.4407	73.8243	91.969
417	23.5014	47.8089	55.5932	61.0355	64.5605	72.4012	73.7856	91.9659
417.5	23.3952	47.7371	55.5342	60.9885	64.5099	72.3631	73.7441	91.9631
418	23.2953	47.6756	55.4783	60.9436	64.4582	72.3243	73.7037	91.9601
418.5	23.1874	47.6085	55.4166	60.8961	64.4021	72.2855	73.6637	91.9575
419	23.084	47.5414	55.3656	60.8473	64.3442	72.2474	73.6222	91.9548
419.5	22.9849	47.4735	55.3049	60.7993	64.2908	72.2102	73.5817	91.9522
420	22.8832	47.4052	55.2525	60.7507	64.2384	72.1696	73.5414	91.9497
420.5	22.7952	47.3356	55.1952	60.7035	64.1882	72.1302	73.5004	91.9471
421	22.7025	47.2671	55.1373	60.655	64.1376	72.0921	73.4594	91.9446
421.5	22.6104	47.2013	55.081	60.6097	64.0909	72.0545	73.4234	91.9419
422	22.5188	47.1383	55.0255	60.5651	64.0447	72.0185	73.3822	91.9398
422.5	22.4265	47.0705	54.9728	60.5204	64.0044	71.987	73.3464	91.9374
423	22.3286	47.0062	54.9177	60.4741	63.9635	71.9535	73.3079	91.9351
423.5	22.2349	46.9442	54.8654	60.4329	63.9239	71.922	73.2716	91.9328
424	22.1401	46.8805	54.8114	60.3904	63.8797	71.8879	73.2332	91.9304
424.5	22.055	46.8158	54.7597	60.3506	63.8347	71.8525	73.1968	91.9276
425	21.963	46.7602	54.7029	60.3126	63.787	71.8159	73.1583	91.9251
425.5	21.8709	46.6965	54.6483	60.2714	63.7355	71.7785	73.1233	91.9225
426	21.7722	46.6367	54.5948	60.2291	63.6836	71.7409	73.0877	91.9197
426.5	21.6763	46.5806	54.5394	60.1845	63.6352	71.7053	73.0502	91.9171
427	21.5696	46.5179	54.4839	60.1388	63.5876	71.6731	73.0127	91.9145
427.5	21.4688	46.4574	54.4322	60.0908	63.5401	71.637	72.9751	91.9117
428	21.3772	46.4134	54.3809	60.0471	63.5005	71.6064	72.9375	91.909
428.5	21.2795	46.3755	54.3247	59.9981	63.4592	71.5741	72.8986	91.9065
429	21.1808	46.3417	54.2728	59.9555	63.4165	71.5417	72.8621	91.9038
429.5	21.0821	46.3086	54.2193	59.9111	63.3737	71.5064	72.8268	91.9013
430	20.9802	46.2627	54.1671	59.8661	63.3345	71.4748	72.7893	91.8988
430.5	20.8825	46.1954	54.1132	59.8228	63.2871	71.4397	72.7511	91.8962
431	20.7878	46.1184	54.0639	59.7795	63.2454	71.4034	72.7148	91.8935
431.5	20.6963	46.0302	54.0144	59.732	63.2008	71.3696	72.6788	91.8908
432	20.6085	45.9393	53.9632	59.6856	63.1556	71.3348	72.6398	91.888
432.5	20.5235	45.8582	53.9104	59.6393	63.1081	71.3001	72.6023	91.8855
433	20.4318	45.7842	53.8589	59.5935	63.0606	71.2658	72.5642	91.883
433.5	20.3435	45.711	53.8018	59.5507	63.0109	71.2305	72.5279	91.8806
434	20.2613	45.6392	53.7438	59.5065	62.9655	71.1947	72.4905	91.8782
434.5	20.1693	45.572	53.6879	59.4625	62.9247	71.1583	72.4539	91.8758
435	20.0866	45.5012	53.6376	59.419	62.8808	71.1234	72.4181	91.8734
435.5	19.995	45.4338	53.5803	59.3753	62.8386	71.0865	72.3865	91.8708
436	19.9061	45.3691	53.5359	59.3316	62.7977	71.0545	72.3504	91.8685
436.5	19.8074	45.3035	53.4871	59.2918	62.7595	71.0204	72.3164	91.8663
437	19.7079	45.2412	53.4365	59.2512	62.7191	70.9859	72.2844	91.864
437.5	19.5953	45.1809	53.383	59.2107	62.6763	70.9555	72.2485	91.8617
438	19.4878	45.1179	53.3385	59.1646	62.6386	70.9255	72.2122	91.8593
438.5	19.3825	45.0544	53.2837	59.119	62.5954	70.8924	72.1749	91.857
439	19.2787	44.9958	53.2265	59.071	62.551	70.8604	72.1355	91.8543
439.5	19.1774	44.9388	53.1738	59.0228	62.5045	70.8317	72.0953	91.8517
440	19.0791	44.8825	53.1153	58.9774	62.4634	70.7948	72.058	91.8491
440.5	18.984	44.8194	53.0582	58.9353	62.4188	70.759	72.0163	91.8467
441	18.8918	44.7586	53.0031	58.8915	62.3787	70.7264	71.9792	91.844
441.5	18.7917	44.6932	52.9542	58.8483	62.3416	70.6937	71.9411	91.8417
442	18.7002	44.6311	52.901	58.8073	62.3037	70.6614	71.9054	91.8391
442.5	18.6081	44.5682	52.8524	58.7639	62.2683	70.6281	71.8694	91.8368
443	18.5108	44.5076	52.8006	58.721	62.2276	70.5969	71.834	91.8343
443.5	18.4057	44.4467	52.752	58.6787	62.1896	70.5652	71.7976	91.8319
444	18.3094	44.3858	52.6995	58.637	62.1438	70.5299	71.763	91.8293
444.5	18.2023	44.3264	52.647	58.594	62.0992	70.4911	71.7251	91.827
445	18.1142	44.2683	52.5959	58.549	62.0514	70.4584	71.6881	91.8247
445.5	18.0214	44.2117	52.5419	58.5051	62.0076	70.4191	71.6523	91.8226
446	17.9327	44.1584	52.4829	58.4585	61.961	70.3814	71.6144	91.8202
446.5	17.8419	44.1115	52.4283	58.4127	61.9169	70.3469	71.5781	91.8182
447	17.7594	44.0632	52.3799	58.3676	61.8735	70.3114	71.5434	91.8158
447.5	17.663	44.0165	52.3295	58.3252	61.8265	70.2768	71.5065	91.8135
448	17.5647	43.9687	52.2806	58.2793	61.7831	70.2463	71.4699	91.8111
448.5	17.4712	43.9171	52.2334	58.2357	61.7407	70.2101	71.4346	91.8087
449	17.3715	43.8639	52.1854	58.1903	61.7003	70.1759	71.3975	91.8061
449.5	17.275	43.8102	52.1353	58.1449	61.6594	70.1439	71.3608	91.8037
450	17.1658	43.7517	52.0822	58.0976	61.6211	70.1081	71.3264	91.8012
450.5	17.0689	43.6981	52.0363	58.0519	61.579	70.0721	71.2898	91.7987
451	16.9722	43.6392	51.985	58.0058	61.5365	70.0397	71.2545	91.7962
451.5	16.8766	43.5726	51.933	57.961	61.4949	70.0049	71.2162	91.7938
452	16.7751	43.5071	51.8804	57.9144	61.4478	69.9704	71.1796	91.7914
452.5	16.6906	43.4501	51.8282	57.8697	61.4044	69.9368	71.1395	91.7889
453	16.5915	43.3887	51.7729	57.8241	61.3625	69.9045	71.1004	91.7865
453.5	16.4856	43.333	51.718	57.7763	61.3235	69.8728	71.0622	91.7842
454	16.3839	43.2815	51.6693	57.7313	61.2817	69.8408	71.0279	91.7818
454.5	16.2765	43.2237	51.616	57.6876	61.24	69.8054	70.9892	91.7794
455	16.1619	43.1621	51.5666	57.6429	61.1996	69.7736	70.9528	91.777
455.5	16.056	43.1085	51.5129	57.5992	61.1577	69.7375	70.9162	91.7748
456	15.9527	43.0471	51.4709	57.5579	61.1138	69.7012	70.8762	91.7725
456.5	15.8508	42.9878	51.4167	57.5158	61.0675	69.6649	70.837	91.7701
457	15.7494	42.9311	51.3649	57.4712	61.0309	69.633	70.7983	91.7678
457.5	15.6495	42.8713	51.3119	57.4257	60.991	69.5963	70.7593	91.7655
458	15.5482	42.803	51.2592	57.3801	60.9531	69.5627	70.7218	91.7631
458.5	15.4411	42.7408	51.2036	57.3302	60.9154	69.5247	70.6832	91.7607
459	15.3416	42.6766	51.1531	57.2817	60.8802	69.4891	70.6419	91.7583
459.5	15.2411	42.6125	51.0997	57.232	60.8432	69.4491	70.6029	91.7559
460	15.14	42.5463	51.0461	57.1813	60.8072	69.4117	70.5634	91.7536
460.5	15.0397	42.4853	50.9958	57.1316	60.7713	69.3731	70.5223	91.7513
461	14.9405	42.4212	50.9409	57.0867	60.7325	69.3377	70.485	91.7489
461.5	14.8338	42.3572	50.8926	57.0365	60.6951	69.2983	70.4475	91.7466
462	14.7323	42.2914	50.843	56.9913	60.6537	69.2662	70.4092	91.7441
462.5	14.6268	42.2261	50.7973	56.9467	60.6103	69.2287	70.3721	91.7419
463	14.5116	42.1643	50.7508	56.9029	60.5636	69.1903	70.3355	91.7395
463.5	14.395	42.1032	50.7056	56.8588	60.5228	69.1532	70.2963	91.7374
464	14.2774	42.0426	50.6504	56.8202	60.4815	69.1132	70.2602	91.7352
464.5	14.1532	41.9818	50.5993	56.7813	60.4392	69.0693	70.2199	91.7331
465	14.0382	41.9229	50.5453	56.7462	60.3976	69.0327	70.1797	91.7307
465.5	13.9274	41.8602	50.484	56.7084	60.3562	68.9965	70.1404	91.7283
466	13.814	41.8003	50.4255	56.6663	60.3117	68.9584	70.0988	91.7261
466.5	13.6997	41.7385	50.3653	56.6202	60.2668	68.9236	70.0539	91.7239
467	13.5931	41.6749	50.3079	56.5694	60.222	68.8898	70.0138	91.7216
467.5	13.4779	41.6137	50.251	56.5095	60.1781	68.848	69.9708	91.7193
468	13.3585	41.5486	50.2026	56.4503	60.1373	68.8098	69.9273	91.7171
468.5	13.25	41.4798	50.1487	56.3929	60.0949	68.7708	69.8869	91.7146
469	13.1243	41.4133	50.0988	56.3339	60.0539	68.7324	69.8443	91.7122
469.5	13.0051	41.3465	50.0437	56.2812	60.0154	68.6926	69.8016	91.7096
470	12.8845	41.2763	49.9852	56.2297	59.9751	68.6572	69.762	91.7074
470.5	12.7778	41.2091	49.9255	56.1782	59.9345	68.6147	69.7203	91.7051
471	12.654	41.1419	49.866	56.1272	59.8994	68.5724	69.6807	91.7032
471.5	12.5536	41.0714	49.807	56.0809	59.8645	68.529	69.6447	91.701
472	12.4365	41.0047	49.7514	56.0328	59.8299	68.486	69.6061	91.6991
472.5	12.3195	40.9378	49.695	55.9912	59.7916	68.4403	69.5653	91.6969
473	12.1968	40.8739	49.6421	55.9529	59.752	68.4003	69.5261	91.6948
473.5	12.0829	40.8114	49.5908	55.9121	59.7164	68.3599	69.4836	91.6926
474	11.9625	40.7493	49.5412	55.8653	59.6853	68.3198	69.4378	91.6904
474.5	11.8364	40.6854	49.4879	55.8142	59.6584	68.2793	69.3948	91.6882
475	11.7186	40.6198	49.4353	55.7628	59.6317	68.2406	69.3509	91.6859
475.5	11.5936	40.5496	49.3769	55.7055	59.6	68.1988	69.309	91.6834
476	11.4728	40.4796	49.3171	55.6518	59.5559	68.157	69.2657	91.681
476.5	11.3463	40.4091	49.259	55.5993	59.4989	68.1151	69.2257	91.6786
477	11.236	40.3357	49.2009	55.5482	59.436	68.0728	69.1835	91.6762
477.5	11.1143	40.261	49.1448	55.4918	59.3807	68.0296	69.1412	91.6741
478	10.997	40.1891	49.0884	55.4377	59.3315	67.9855	69.0969	91.672
478.5	10.8775	40.1147	49.0338	55.3844	59.2849	67.9396	69.0545	91.6698
479	10.764	40.0469	48.9757	55.335	59.2485	67.8957	69.0123	91.6676
479.5	10.6462	39.977	48.9179	55.2848	59.2206	67.8523	68.97	91.6652
480	10.5324	39.9105	48.8631	55.2345	59.1924	67.8098	68.9272	91.6627
480.5	10.414	39.84	48.8088	55.1809	59.157	67.7653	68.883	91.6603
481	10.2982	39.7719	48.7528	55.1303	59.1245	67.7229	68.84	91.658
481.5	10.1778	39.6977	48.7004	55.0749	59.0895	67.6775	68.7939	91.6556
482	10.0572	39.626	48.6494	55.0247	59.0478	67.6363	68.75	91.6533
482.5	9.93423	39.5564	48.5901	54.9788	59.0089	67.5896	68.7072	91.6511
483	9.81464	39.4909	48.5325	54.934	58.9771	67.5495	68.6645	91.6488
483.5	9.69664	39.422	48.4747	54.8806	58.9473	67.5021	68.6202	91.6465
484	9.57585	39.3534	48.4127	54.8291	58.917	67.457	68.5772	91.6442
484.5	9.44352	39.286	48.3497	54.7742	58.8883	67.4088	68.5339	91.6419
485	9.31736	39.216	48.2928	54.7172	58.8537	67.3647	68.4897	91.6398
485.5	9.1914	39.145	48.2311	54.6595	58.8209	67.3158	68.4474	91.6375
486	9.07002	39.0702	48.172	54.6093	58.7884	67.2752	68.4024	91.6353
486.5	8.94783	38.9976	48.1122	54.5587	58.7596	67.228	68.3585	91.6332
487	8.83162	38.9247	48.0563	54.509	58.7297	67.1798	68.3131	91.631
487.5	8.70944	38.8451	47.993	54.4567	58.6936	67.1342	68.2674	91.6287
488	8.58786	38.7682	47.9365	54.4099	58.6505	67.0873	68.2184	91.6266
488.5	8.45473	38.6943	47.881	54.3564	58.6005	67.043	68.1723	91.6242
489	8.32141	38.6178	47.8214	54.3067	58.5459	67.0035	68.1273	91.6217
489.5	8.19246	38.5421	47.7594	54.2546	58.4855	66.9577	68.0802	91.6193
490	8.07247	38.4687	47.7008	54.2047	58.4334	66.9119	68.0345	91.6169
490.5	7.94731	38.3929	47.6404	54.1505	58.3809	66.8675	67.9872	91.6146
491	7.82393	38.3162	47.5769	54.102	58.3331	66.8199	67.9411	91.6123
491.5	7.70673	38.2383	47.5171	54.0489	58.2858	66.7726	67.8935	91.61
492	7.58276	38.1623	47.4543	53.998	58.2447	66.7306	67.8478	91.6076
492.5	7.44744	38.0854	47.3976	53.9479	58.2024	66.6865	67.8012	91.6055
493	7.3169	38.009	47.334	53.8965	58.1583	66.6436	67.7559	91.603
493.5	7.18656	37.9321	47.2721	53.8454	58.1094	66.596	67.7117	91.6007
494	7.05583	37.8625	47.2114	53.7949	58.0569	66.5511	67.6654	91.5985
494.5	6.93046	37.7862	47.1517	53.7438	58.0034	66.5049	67.6208	91.5963
495	6.80987	37.7095	47.0888	53.6915	57.95	66.4562	67.5733	91.5939
495.5	6.68411	37.6312	47.0269	53.6423	57.9028	66.4079	67.5309	91.5918
496	6.5478	37.5565	46.9643	53.5908	57.8629	66.3588	67.4842	91.5895
496.5	6.42164	37.4745	46.9012	53.5387	57.8274	66.3111	67.439	91.5872
497	6.29369	37.3921	46.8387	53.4868	57.7922	66.2639	67.3904	91.5849
497.5	6.16037	37.3129	46.7757	53.4326	57.7521	66.2158	67.3465	91.5825
498	6.02565	37.2357	46.7145	53.3816	57.7161	66.1699	67.2993	91.5803
498.5	5.8983	37.1589	46.6496	53.3278	57.664	66.1269	67.2527	91.578
499	5.7584	37.0801	46.5867	53.2773	57.6135	66.081	67.2058	91.5756
499.5	5.61991	37.0002	46.5244	53.2239	57.5601	66.0346	67.1608	91.5733
500	5.4826	36.915	46.4612	53.1736	57.5085	65.9918	67.1149	91.571
500.5	5.35883	36.8297	46.3989	53.1218	57.4576	65.9475	67.068	91.5686
501	5.22889	36.7398	46.34	53.0712	57.4166	65.9034	67.0205	91.5661
501.5	5.10034	36.657	46.2755	53.0191	57.3735	65.861	66.9744	91.5637
502	4.9708	36.5742	46.21	52.9654	57.3308	65.8146	66.9268	91.5613
502.5	4.8514	36.4958	46.1436	52.9144	57.2872	65.7666	66.8795	91.559
503	4.71808	36.416	46.0767	52.8627	57.2387	65.7189	66.8338	91.5567
503.5	4.58933	36.3377	46.0108	52.8139	57.1877	65.6698	66.7909	91.5544
504	4.46556	36.2548	45.9486	52.7635	57.1342	65.6196	66.7444	91.5521
504.5	4.33781	36.1779	45.8858	52.7187	57.0774	65.573	66.6985	91.5497
505	4.2019	36.0989	45.8236	52.6694	57.0218	65.5275	66.6553	91.5474
505.5	4.07812	36.0134	45.762	52.6161	56.9625	65.4782	66.6104	91.5452
506	3.95336	35.9313	45.6963	52.5645	56.9041	65.4357	66.5631	91.5429
506.5	3.8272	35.8456	45.6291	52.5134	56.8481	65.3917	66.5178	91.5406
507	3.71079	35.7521	45.5638	52.4592	56.7969	65.3459	66.4752	91.5383
507.5	3.60114	35.6619	45.4983	52.4082	56.7474	65.3011	66.4289	91.536
508	3.47956	35.5774	45.4336	52.3625	56.7044	65.2584	66.3849	91.5336
508.5	3.36176	35.4843	45.3668	52.3127	56.6665	65.2163	66.3418	91.5314
509	3.24256	35.3951	45.3007	52.2624	56.6279	65.1716	66.3002	91.5292
509.5	3.12197	35.3113	45.2342	52.2145	56.5886	65.1282	66.2573	91.5269
510	2.99959	35.2302	45.163	52.1658	56.5507	65.086	66.2162	91.5247
510.5	2.8796	35.1371	45.0964	52.1136	56.5097	65.0436	66.1728	91.5224
511	2.76438	35.0498	45.0307	52.0633	56.471	64.9967	66.1333	91.52
511.5	2.65574	34.9613	44.9645	52.0143	56.4322	64.9525	66.0927	91.5176
512	2.53654	34.871	44.8957	51.9641	56.3974	64.9142	66.0508	91.5152
512.5	2.4259	34.7742	44.8296	51.916	56.3691	64.8731	66.0083	91.5127
513	2.32004	34.6826	44.7572	51.868	56.3453	64.8315	65.9687	91.5101
513.5	2.20403	34.5852	44.6897	51.8216	56.318	64.7931	65.9245	91.5076
514	2.08145	34.4922	44.6219	51.7746	56.2888	64.7543	65.8808	91.5052
514.5	1.96802	34.3997	44.5553	51.7261	56.2569	64.7113	65.8361	91.5029
515	1.8536	34.3006	44.4889	51.6758	56.2166	64.6692	65.7929	91.5006
515.5	1.73859	34.2078	44.4233	51.6268	56.1671	64.6258	65.7476	91.4982
516	1.63312	34.1099	44.354	51.5768	56.1103	64.5861	65.704	91.4957
516.5	1.53104	34.0095	44.2855	51.5291	56.0466	64.5451	65.663	91.4932
517	1.42716	33.9094	44.2148	51.4818	55.979	64.503	65.6226	91.4905
517.5	1.31473	33.8138	44.1442	51.432	55.9084	64.4627	65.582	91.4879
518	1.21424	33.7136	44.075	51.3811	55.8433	64.4274	65.5443	91.4855
518.5	1.10699	33.6201	44.0035	51.3293	55.7802	64.3885	65.5048	91.483
519	0.994359	33.5207	43.9327	51.279	55.7266	64.3498	65.4643	91.4806
519.5	0.887301	33.4206	43.8655	51.2308	55.674	64.3107	65.4259	91.4784
520	0.778055	33.3236	43.7941	51.1882	55.628	64.2746	65.388	91.476
520.5	0.652691	33.2247	43.7253	51.1449	55.5855	64.2373	65.3483	91.4737
521	0.547226	33.1318	43.6553	51.1003	55.547	64.1998	65.3101	91.4714
521.5	0.440765	33.0344	43.5844	51.0539	55.5166	64.1647	65.2725	91.4689
522	0.332116	32.9332	43.5102	51.0083	55.4929	64.1337	65.2353	91.4666
522.5	0.227049	32.8289	43.4395	50.9607	55.4667	64.1002	65.1967	91.4641
523	0.124966	32.7261	43.3609	50.9142	55.4354	64.0656	65.1583	91.4618
523.5	0.021889	32.6175	43.2876	50.874	55.4057	64.0331	65.1245	91.4595
524	0	32.5098	43.2169	50.8315	55.363	64.002	65.0898	91.4571
524.5	0	32.4014	43.1428	50.7867	55.3124	63.9691	65.0555	91.4546
525	0	32.2944	43.0717	50.7391	55.2598	63.9328	65.022	91.4522
525.5	0	32.1916	43.0003	50.6906	55.2088	63.8963	64.9894	91.4497
526	0	32.0819	42.9274	50.6427	55.156	63.8632	64.9528	91.4471
526.5	0	31.9706	42.8541	50.5924	55.1077	63.8373	64.9177	91.4447
527	0	31.8587	42.7849	50.5417	55.0629	63.8158	64.8823	91.4422
527.5	0	31.752	42.7105	50.4931	55.0198	63.7974	64.8469	91.4398
528	0	31.6381	42.6423	50.4493	54.9771	63.7824	64.8136	91.4374
528.5	0	31.5285	42.5729	50.4011	54.9358	63.7609	64.7785	91.4353
529	0	31.4215	42.5008	50.3561	54.8965	63.7301	64.7455	91.4331
529.5	0	31.3165	42.4298	50.3133	54.8626	63.6971	64.7113	91.4308
530	0	31.2054	42.3579	50.2726	54.8317	63.6627	64.6796	91.4283
530.5	0	31.0866	42.2853	50.2274	54.7987	63.6297	64.6451	91.4259
531	0	30.967	42.2101	50.1835	54.7683	63.6018	64.6141	91.4233
531.5	0	30.8479	42.1353	50.1402	54.7555	63.5792	64.5812	91.4208
532	0	30.7295	42.0596	50.0982	54.7589	63.5558	64.5508	91.4182
532.5	0	30.6097	41.9837	50.0523	54.7669	63.5323	64.5196	91.4159
533	0	30.4985	41.9058	50.0082	54.7676	63.5114	64.4891	91.4134
533.5	0	30.3886	41.832	49.9655	54.7595	63.4853	64.4567	91.4109
534	0	30.2766	41.7562	49.9229	54.7284	63.454	64.4239	91.4085
534.5	0	30.1637	41.6788	49.8787	54.678	63.4263	64.3897	91.4061
535	0	30.0454	41.5962	49.8387	54.6424	63.401	64.3555	91.4037
535.5	0	29.9323	41.5179	49.7979	54.6354	63.3722	64.3221	91.4012
536	0	29.8155	41.4387	49.7574	54.6246	63.3444	64.2901	91.3987
536.5	0	29.6978	41.363	49.716	54.6029	63.3189	64.2576	91.3961
537	0	29.573	41.2847	49.6775	54.5549	63.2907	64.2282	91.3934
537.5	0	29.4509	41.2153	49.6388	54.4647	63.2652	64.1969	91.391
538	0	29.326	41.1434	49.5998	54.3444	63.2391	64.1686	91.3886
538.5	0	29.1966	41.0792	49.5617	54.2245	63.2159	64.1392	91.3861
539	0	29.0673	41.014	49.5248	54.114	63.1941	64.1099	91.3838
539.5	0	28.9415	40.959	49.4859	54.0204	63.1739	64.0764	91.3817
540	0	28.8184	40.9017	49.4434	53.9467	63.1506	64.049	91.3791
540.5	0	28.6872	40.8371	49.406	53.885	63.1288	64.0152	91.3767
541	0	28.5623	40.7667	49.3645	53.8324	63.1099	63.9866	91.3742
541.5	0	28.4384	40.6939	49.3251	53.7909	63.0858	63.9545	91.3716
542	0	28.3172	40.6162	49.2862	53.7593	63.0614	63.9221	91.369
542.5	0	28.1894	40.5351	49.2516	53.7284	63.0404	63.8893	91.3667
543	0	28.0628	40.4618	49.2118	53.7023	63.0228	63.8536	91.3644
543.5	0	27.9337	40.3856	49.1763	53.6751	62.9984	63.8202	91.3623
544	0	27.7989	40.3074	49.1365	53.6439	62.9798	63.7918	91.3599
544.5	0	27.6637	40.2169	49.1003	53.6132	62.9622	63.7559	91.3576
545	0	27.5261	40.1483	49.0614	53.5842	62.9436	63.7268	91.3553
545.5	0	27.3912	40.0659	49.027	53.5506	62.9212	63.6944	91.3528
546	0	27.2535	39.982	48.9882	53.513	62.9022	63.6589	91.3504
546.5	0	27.115	39.8947	48.9557	53.4796	62.8831	63.6278	91.348
547	0	26.9743	39.8144	48.9175	53.4396	62.8663	63.6004	91.3457
547.5	0	26.8401	39.7149	48.8827	53.397	62.8469	63.5664	91.3432
548	0	26.7043	39.64	48.8448	53.3518	62.8298	63.5402	91.3408
548.5	0	26.5695	39.5487	48.8096	53.3174	62.8136	63.5086	91.3383
549	0	26.4365	39.4761	48.773	53.2803	62.7991	63.4802	91.3359
549.5	0	26.2958	39.3788	48.7379	53.2408	62.7815	63.4489	91.3333
550	0	26.1558	39.3056	48.7014	53.207	62.7668	63.4111	91.3308
550.5	0	26.0156	39.2184	48.6665	53.177	62.7489	63.3773	91.3283
551	0	25.8718	39.1234	48.633	53.1418	62.7323	63.3479	91.326
551.5	0	25.7277	39.0344	48.5975	53.1059	62.713	63.3116	91.3243
552	0	25.5883	38.9528	48.5638	53.0694	62.6967	63.2788	91.3225
552.5	0	25.4449	38.8768	48.5307	53.0262	62.6795	63.2485	91.3208
553	0	25.2955	38.7987	48.4941	52.9852	62.6629	63.2109	91.3188
553.5	0	25.1533	38.7153	48.4612	52.9364	62.6459	63.1799	91.3164
554	0	25.0021	38.6395	48.4277	52.8868	62.6306	63.1448	91.3135
554.5	0	24.8512	38.5631	48.3937	52.8401	62.6075	63.1101	91.3105
555	0	24.6949	38.5007	48.362	52.7969	62.5891	63.0775	91.3074
555.5	0	24.5455	38.428	48.3332	52.7643	62.572	63.0432	91.3046
556	0	24.382	38.359	48.2996	52.7302	62.5522	63.0114	91.3019
556.5	0	24.2306	38.2894	48.2687	52.7046	62.5336	62.9822	91.2992
557	0	24.0707	38.2246	48.2407	52.6768	62.5228	62.9467	91.2966
557.5	0	23.9204	38.1495	48.2099	52.6432	62.5067	62.9128	91.2943
558	0	23.7645	38.0929	48.1799	52.6169	62.4876	62.8826	91.2918
558.5	0	23.6156	38.0223	48.151	52.5878	62.4705	62.8443	91.2892
559	0	23.4604	37.9692	48.1232	52.5559	62.4555	62.8115	91.2868
559.5	0	23.3099	37.8982	48.0902	52.5243	62.4377	62.773	91.2844
560	0	23.1463	37.8484	48.0574	52.492	62.4212	62.7387	91.282
560.5	0	22.982	37.787	48.0237	52.4565	62.4089	62.7019	91.2795
561	0	22.8182	37.7232	47.9917	52.4145	62.395	62.6663	91.2771
561.5	0	22.6544	37.6598	47.9561	52.3792	62.378	62.6295	91.2744
562	0	22.4892	37.5987	47.9256	52.3523	62.3591	62.5875	91.2717
562.5	0	22.3292	37.5282	47.8965	52.3169	62.3419	62.5512	91.2689
563	0	22.1714	37.4714	47.8664	52.2951	62.3253	62.5121	91.2665
563.5	0	22.0108	37.4117	47.8375	52.275	62.3095	62.4696	91.2639
564	0	21.8508	37.3552	47.8117	52.2597	62.2925	62.4342	91.2615
564.5	0	21.7001	37.3028	47.7842	52.2368	62.2774	62.3967	91.259
565	0	21.5469	37.2539	47.7549	52.2202	62.2632	62.3574	91.2566
565.5	0	21.3906	37.1997	47.7311	52.1875	62.2458	62.3217	91.2541
566	0	21.2339	37.1494	47.7028	52.1586	62.2311	62.2819	91.2516
566.5	0	21.084	37.1027	47.6768	52.1208	62.2157	62.2427	91.2492
567	0	20.9282	37.0488	47.6471	52.0835	62.2039	62.2071	91.2468
567.5	0	20.7788	36.9903	47.6248	52.0486	62.1885	62.1723	91.2442
568	0	20.6313	36.939	47.5972	52.0223	62.1756	62.1283	91.2418
568.5	0	20.4926	36.8864	47.5752	51.9964	62.1579	62.0908	91.2393
569	0	20.3536	36.8426	47.5474	51.9727	62.1414	62.0561	91.2369
569.5	0	20.213	36.7894	47.5234	51.9427	62.1208	62.0139	91.2343
570	0	20.0699	36.7468	47.4952	51.9102	62.1036	61.9763	91.2317
570.5	0	19.9362	36.7027	47.4699	51.8696	62.0881	61.9373	91.2291
571	0	19.8028	36.6493	47.4421	51.8335	62.0725	61.8892	91.2263
571.5	0	19.6651	36.5985	47.4183	51.8085	62.0591	61.8529	91.2236
572	0	19.5356	36.5505	47.3967	51.7905	62.0526	61.8139	91.2209
572.5	0	19.4148	36.5026	47.3769	51.7759	62.042	61.7708	91.2184
573	0	19.2873	36.4563	47.3532	51.759	62.0241	61.7301	91.2158
573.5	0	19.1603	36.4078	47.3315	51.7363	62.011	61.691	91.2131
574	0	19.0412	36.3603	47.3074	51.7114	61.9974	61.6516	91.2106
574.5	0	18.9234	36.3189	47.2832	51.6818	61.9782	61.6115	91.2081
575	0	18.805	36.2748	47.2596	51.6566	61.9635	61.5691	91.2057
575.5	0	18.6906	36.2347	47.2424	51.6356	61.9542	61.5355	91.2031
576	0	18.5839	36.1907	47.2186	51.6183	61.9387	61.4972	91.2008
576.5	0	18.4727	36.1469	47.1988	51.5934	61.9263	61.4537	91.1984
577	0	18.3661	36.1085	47.1807	51.5746	61.9116	61.4177	91.1961
577.5	0	18.2594	36.0649	47.1592	51.5452	61.8951	61.3737	91.1936
578	0	18.154	36.0228	47.1344	51.5229	61.8797	61.3331	91.1912
578.5	0	18.0486	35.9842	47.119	51.5041	61.8713	61.2908	91.1888
579	0	17.9447	35.9404	47.0986	51.4825	61.8536	61.2443	91.1864
579.5	0	17.8409	35.9004	47.0782	51.4569	61.8436	61.206	91.1839
580	0	17.7378	35.8529	47.0595	51.4276	61.8303	61.1638	91.1814
580.5	0	17.6403	35.8111	47.0435	51.3839	61.8148	61.1239	91.1789
581	0	17.5394	35.7674	47.026	51.3298	61.7956	61.0799	91.1764
581.5	0	17.4445	35.7258	47.0113	51.2648	61.7818	61.0423	91.174
582	0	17.3509	35.6769	46.9975	51.199	61.7655	61.0008	91.1714
582.5	0	17.2603	35.6377	46.9841	51.1494	61.7502	60.9537	91.1689
583	0	17.1675	35.5976	46.9697	51.1029	61.7375	60.915	91.1662
583.5	0	17.083	35.5606	46.9521	51.0648	61.7208	60.8723	91.1637
584	0	16.998	35.5286	46.9336	51.0297	61.7075	60.8289	91.161
584.5	0	16.9074	35.4942	46.9184	50.9987	61.6923	60.7887	91.1584
585	0	16.8241	35.4482	46.9032	50.9697	61.6793	60.7425	91.1558
585.5	0	16.7445	35.4135	46.8869	50.943	61.6641	60.7007	91.1534
586	0	16.6578	35.3742	46.8713	50.9196	61.6517	60.6639	91.1506
586.5	0	16.5834	35.3322	46.8572	50.9007	61.64	60.6207	91.1481
587	0	16.5098	35.2971	46.8383	50.8772	61.6265	60.5809	91.1453
587.5	0	16.4357	35.2591	46.8192	50.8562	61.6153	60.5466	91.1427
588	0	16.3627	35.2269	46.8021	50.8361	61.6013	60.5081	91.1398
588.5	0	16.2963	35.1922	46.7858	50.8106	61.5907	60.4652	91.1373
589	0	16.2195	35.1623	46.77	50.7862	61.5773	60.4314	91.1344
589.5	0	16.1458	35.1278	46.7558	50.7683	61.5654	60.3858	91.1318
590	0	16.0735	35.0956	46.7429	50.7472	61.5506	60.348	91.129
590.5	0	16.0033	35.0615	46.7319	50.7253	61.54	60.308	91.1262
591	0	15.9289	35.0286	46.7172	50.7037	61.5288	60.2692	91.1235
591.5	0	15.8609	35	46.7062	50.6804	61.5161	60.2304	91.1209
592	0	15.7941	34.9683	46.6934	50.6599	61.5031	60.194	91.1182
592.5	0	15.7274	34.9413	46.6774	50.6317	61.4912	60.1581	91.1154
593	0	15.664	34.9043	46.6621	50.6099	61.4792	60.125	91.1128
593.5	0	15.6035	34.871	46.6485	50.5868	61.4645	60.0907	91.1101
594	0	15.5421	34.8386	46.6303	50.566	61.4521	60.0532	91.1072
594.5	0	15.4795	34.8069	46.6167	50.54	61.4401	60.0158	91.1044
595	0	15.4188	34.7739	46.6079	50.5175	61.4263	59.9746	91.1017
595.5	0	15.3552	34.7474	46.5948	50.4972	61.4137	59.9321	91.099
596	0	15.2963	34.7212	46.5852	50.4734	61.4045	59.8916	91.0961
596.5	0	15.2394	34.6954	46.5803	50.4493	61.3924	59.8546	91.0934
597	0	15.185	34.6639	46.5693	50.4329	61.3813	59.8147	91.0905
597.5	0	15.1289	34.6393	46.5582	50.4139	61.3694	59.7757	91.0878
598	0	15.0771	34.6102	46.5492	50.3929	61.3553	59.7375	91.0848
598.5	0	15.02	34.5852	46.5361	50.3723	61.3412	59.6986	91.082
599	0	14.9614	34.5579	46.5189	50.3522	61.328	59.6566	91.0791
599.5	0	14.9081	34.5345	46.5038	50.3257	61.3134	59.6184	91.0762

[truncated: 4 more sheets: Figure S4, Figure S5, Figure S6, Figure S7B]
